# Supplementary material for: A direct excitatory projection from entorhinal layer 6b neurons to the hippocampus contributes to spatial coding and memory
Source: Nat Commun. 2022 Aug 16;13:4826. doi: 10.1038/s41467-022-32559-8 (PMC9381769; doi:10.1038/s41467-022-32559-8)
Supplement: Supplementary file 4 — Source Data [file 41467_2022_32559_MOESM4_ESM.xlsx]

## Sheet: Figure 1 and ED Fig. 2
Fig. 1c,d and ED Fig. 2d,e
	DG								CA3								CA2								CA1								Sub								MEC								LEC
	Animal #	section #	Labeling	count	Area (um)	Area (%)	Ave size		Animal #	section #	Labeling	count	Area (um)	Area (%)	Ave size		Animal #	section #	Labeling	count	Area (um)	Area (%)	Ave size		Animal #	section #	Labeling	count	Area (um)	Area (%)	Ave size		Animal #	section #	Labeling	count	Area (um)	Area (%)	Ave size		Animal #	section #	Labeling	count	Area (um)	Area (%)	Ave size		Animal #
	1	1	VGluT1	1223	800.224	21.993	0.654312		1B	1	VGluT1	1290	674.115	18.626	0.52257		1	1	VGluT1	1411	483.554	13.29	0.342703		1	1	VGluT1	1227	442.515	12.17	0.360648		1	1	VGluT1	1062	484.872	13.397	0.456565		2	1	VGluT1	1303	487.2	13.461	0.373906		19
			Cplx3	142	47.312	1.3	0.333183				Cplx3	445	131.957	3.646	0.296533				Cplx3	391	126.998	3.49	0.324803				Cplx3	563	227.077	6.245	0.403334				Cplx3	403	155.045	4.284	0.384727				Cplx3	994	386.427	10.677	0.38876
			VGluT1+Cplx3	44	10.014	0.275	0.227591				VGluT1+Cplx3	284	60.659	1.676	0.213588				VGluT1+Cplx3	137	27.811	0.764	0.203				VGluT1+Cplx3	131	27.555	0.758	0.210344				VGluT1+Cplx3	228	58.776	1.624	0.257789				VGluT1+Cplx3	289	56.87	1.571	0.196782
	1	2	VGluT1	1120	565.341	15.538	0.504769		2	1	VGluT1	1385	536.211	14.816	0.387156		1	2	VGluT1	1388	504.931	13.877	0.363783		1	2	VGluT1	1259	509.056	14	0.404334		1	2	VGluT1	1239	554.179	15.312	0.447279		2	2	VGluT1	1259	433.987	11.991	0.344708		19
			Cplx3	60	24.901	0.684	0.415017				Cplx3	678	271.251	7.495	0.400075				Cplx3	451	135.802	3.732	0.301113				Cplx3	355	115.181	3.168	0.324454				Cplx3	363	121.082	3.346	0.333559				Cplx3	835	268.986	7.432	0.322139
			VGluT1+Cplx3	18	5.646	0.155	0.313667				VGluT1+Cplx3	343	77.403	2.139	0.225665				VGluT1+Cplx3	190	39.474	1.085	0.207758				VGluT1+Cplx3	134	29.075	0.8	0.216978				VGluT1+Cplx3	197	49.608	1.371	0.251817				VGluT1+Cplx3	237	45.488	1.257	0.191932
	2	1	VGluT1	476	185.101	11.592	0.388868		2	2	VGluT1	1438	745.334	20.594	0.518313		2	1	VGluT1	567	265.805	16.646	0.468792		2	1	VGluT1	467	215.336	13.485	0.461105		2	1	VGluT1	487	214.01	13.402	0.439446		15	1	VGluT1	535	284.845	17.838	0.532421		21
			Cplx3	73	34.877	2.184	0.477767				Cplx3	578	236.224	6.527	0.408692				Cplx3	114	36.77	2.303	0.322544				Cplx3	38	11.989	0.751	0.3155				Cplx3	180	84.565	5.296	0.469806				Cplx3	334	112.699	7.058	0.337422
			VGluT1+Cplx3	27	6.026	0.377	0.223185				VGluT1+Cplx3	387	102.318	2.827	0.264388				VGluT1+Cplx3	69	15.83	0.991	0.22942				VGluT1+Cplx3	15	3.306	0.207	0.2204				VGluT1+Cplx3	96	28.557	1.788	0.297469				VGluT1+Cplx3	135	32.853	2.057	0.243356
	15	1	VGluT1	585	296.125	18.545	0.506197		1	1	VGluT1	540	228.219	14.292	0.422628		2	2	VGluT1	566	301.496	18.881	0.532678		15	1	VGluT1	561	231.68	14.509	0.412977		2	2	VGluT1	665	289.947	18.158	0.436011		15	2	VGluT1	602	290.984	18.223	0.483362		21
			Cplx3	68	14.629	0.916	0.215132				Cplx3	183	51.976	3.255	0.284022				Cplx3	159	57.357	3.592	0.360736				Cplx3	167	69.622	4.36	0.416898				Cplx3	232	70.363	4.407	0.303289				Cplx3	378	201.8	12.638	0.533862
			VGluT1+Cplx3	43	7.15	0.448	0.166279				VGluT1+Cplx3	126	27.712	1.735	0.219937				VGluT1+Cplx3	82	21.107	1.322	0.257402				VGluT1+Cplx3	61	12.773	0.8	0.209393				VGluT1+Cplx3	162	31.464	1.97	0.194222				VGluT1+Cplx3	246	64.291	4.026	0.261346
	15	2	VGluT1	778	370.232	23.186	0.475877		15	1	VGluT1	626	337.538	21.138	0.539198		15	1	VGluT1	554	234.818	14.705	0.423859		13	1	VGluT1	1126	447.938	12.377	0.397813		15	1	VGluT1	319	146.472	9.173	0.45916
			Cplx3	57	17.304	1.084	0.303579				Cplx3	138	52.984	3.318	0.383942				Cplx3	81	24.744	1.55	0.305481				Cplx3	372	109.91	3.037	0.295457				Cplx3	149	64.264	4.025	0.431302
			VGluT1+Cplx3	22	4.038	0.253	0.183545				VGluT1+Cplx3	90	23.458	1.469	0.260644				VGluT1+Cplx3	40	10.738	0.672	0.26845				VGluT1+Cplx3	216	52.15	1.441	0.241435				VGluT1+Cplx3	78	20.109	1.259	0.257808
	13	1	VGluT1	673	312.758	8.642	0.464722		13	1	VGluT1	1188	473.653	13.087	0.398698		13	1	VGluT1	442	219.494	13.746	0.496593		13	2	VGluT1	1014	454.149	12.548	0.447879		13	1	VGluT1	1060	455.581	12.588	0.429793		34	1	VGluT1	710	335.515	21.012	0.472556		34
			Cplx3	129	46.776	1.292	0.362605				Cplx3	371	136.47	3.771	0.367844				Cplx3	194	88.53	5.544	0.45634				Cplx3	315	108.549	2.999	0.3446				Cplx3	529	180.677	4.992	0.341544				Cplx3	471	211.301	13.233	0.448622
			VGluT1+Cplx3	41	13.379	0.37	0.326317				VGluT1+Cplx3	192	50.55	1.397	0.263281				VGluT1+Cplx3	90	22.397	1.403	0.248856				VGluT1+Cplx3	171	43.106	1.191	0.252082				VGluT1+Cplx3	217	54.042	1.493	0.249041				VGluT1+Cplx3	260	57.912	3.627	0.222738
	13	2	VGluT1	1070	505.958	13.98	0.472858		29	1	VGluT1	542	216.144	13.536	0.39879		13	2	VGluT1	343	182.806	11.448	0.532962		29	1	VGluT1	478	211.077	13.219	0.441584		13	2	VGluT1	980	363.65	10.048	0.371071		34B	1	VGluT1	750	242.219	15.169	0.322959		34
			Cplx3	81	19.907	0.55	0.245765				Cplx3	201	74.544	4.668	0.370866				Cplx3	187	88.84	5.564	0.47508				Cplx3	208	68.477	4.288	0.329216				Cplx3	408	130.438	3.604	0.319701				Cplx3	347	98.283	6.155	0.283236
			VGluT1+Cplx3	37	8.275	0.229	0.223649				VGluT1+Cplx3	105	27.765	1.739	0.264429				VGluT1+Cplx3	91	26.453	1.657	0.290692				VGluT1+Cplx3	142	30.392	1.903	0.214028				VGluT1+Cplx3	195	46.403	1.282	0.237964				VGluT1+Cplx3	150	28.539	1.787	0.19026
	29	1	VGluT1	682	223.453	13.994	0.327644		29	2	VGluT1	482	194.64	12.189	0.403817		29	1	VGluT1	446	244.834	15.333	0.548955		29	2	VGluT1	415	213.117	13.346	0.513535		29	1	VGluT1	374	139.387	8.729	0.372693		13	1	VGluT1	1187	536.386	14.82	0.451884		34B
			Cplx3	31	10.45	0.654	0.337097				Cplx3	205	72.997	4.571	0.356083				Cplx3	132	38.122	2.387	0.288803				Cplx3	238	86.074	5.39	0.361655				Cplx3	172	61.168	3.831	0.355628				Cplx3	676	218.25	6.03	0.322855
			VGluT1+Cplx3	22	4.598	0.288	0.209				VGluT1+Cplx3	101	27.416	1.717	0.271446				VGluT1+Cplx3	84	19.672	1.232	0.23419				VGluT1+Cplx3	168	42.962	2.69	0.255726				VGluT1+Cplx3	74	17.114	1.072	0.23127				VGluT1+Cplx3	268	61.202	1.691	0.228366
	29	2	VGluT1	506	180.955	11.332	0.357619		29B	1	VGluT1	442	201.133	12.596	0.455052		29	2	VGluT1	584	246.723	15.451	0.422471		29B	3	VGluT1	562	237.955	14.902	0.423407		29	2	VGluT1	301	122.285	7.658	0.406262		13	2	VGluT1	1146	656.07	18.127	0.572487		34B
			Cplx3	32	10.578	0.662	0.330562				Cplx3	195	70.59	4.421	0.362				Cplx3	241	88.01	5.512	0.365187				Cplx3	173	70.165	4.394	0.405578				Cplx3	121	40.971	2.566	0.338603				Cplx3	665	238.083	6.578	0.35802
			VGluT1+Cplx3	15	4.616	0.289	0.307733				VGluT1+Cplx3	103	26.157	1.638	0.253951				VGluT1+Cplx3	145	35.672	2.234	0.246014				VGluT1+Cplx3	84	20.378	1.276	0.242595				VGluT1+Cplx3	62	15.709	0.984	0.253371				VGluT1+Cplx3	321	84.046	2.322	0.261826
	29B	1	VGluT1	691	278.338	17.431	0.402805		36	1	VGluT1	498	176.162	11.032	0.353739		29B	1	VGluT1	530	247.307	15.488	0.466617		29B	4	VGluT1	462	227.608	14.254	0.492658		29B	1	VGluT1	632	259.784	16.269	0.411051		30	1	VGluT1	512	198.44	12.427	0.387578
			Cplx3	22	9.72	0.609	0.441818				Cplx3	232	85.453	5.351	0.368332				Cplx3	146	39.694	2.486	0.271877				Cplx3	173	62.973	3.944	0.364006				Cplx3	254	86.318	5.406	0.339835				Cplx3	288	91.848	5.752	0.318917
			VGluT1+Cplx3	13	2.475	0.155	0.190385				VGluT1+Cplx3	160	43.608	2.731	0.27255				VGluT1+Cplx3	73	17.11	1.072	0.234384				VGluT1+Cplx3	84	21.469	1.344	0.255583				VGluT1+Cplx3	134	31.686	1.984	0.236463				VGluT1+Cplx3	97	19.23	1.204	0.198247
	36	1	VGluT1	570	242.648	15.196	0.425698										16	1	VGluT1	474	187.39	11.735	0.395338										36	1	VGluT1	460	225.618	14.129	0.490474		30	2	VGluT1	486	253.816	15.895	0.522255
			Cplx3	25	6.893	0.432	0.27572												Cplx3	126	34.874	2.184	0.276778												Cplx3	186	66.626	4.172	0.358204				Cplx3	317	102.957	6.448	0.324785
			VGluT1+Cplx3	23	4.954	0.31	0.215391												VGluT1+Cplx3	82	21.846	1.368	0.266415												VGluT1+Cplx3	143	40.24	2.52	0.281399				VGluT1+Cplx3	163	36.91	2.312	0.226442
	DG								CA3								CA2								CA1								Sub								MEC								LEC
	Animal #	section #	Labeling	count	Area (um)	Area (%)	Ave Size		Animal #	section #	Labeling	count	Area (um)	Area (%)	Ave Size		Animal #	section #	Labeling	count	Area (um)	Area (%)	Ave Size		Animal #	section #	Labeling	count	Area (um)	Area (%)	Ave Size		Animal #	section #	Labeling	count	Area (um)	Area (%)	Ave Size		Animal #	section #	Labeling	count	Area (um)	Area (%)	Ave Size		Animal #
	3	1	VGAT	811	322.296	8.905	0.397406		3	1	VGAT	895	365.342	10.094	0.408203		3	1	VGAT	762	312.68	8.639	0.410341		3	1	VGAT	863	325.416	8.991	0.377075		3	1	VGAT	829	300.024	8.29	0.361911		3	1	VGAT	1172	512.667	14.165	0.437429		20
			Cplx3	143	58.99	1.63	0.412517				Cplx3	641	289.714	8.005	0.451972				Cplx3	308	133.2	3.68	0.432468				Cplx3	378	120.966	3.342	0.320016				Cplx3	428	158.726	4.386	0.370855				Cplx3	816	244.614	6.759	0.299772
			VGAT+Cplx3	56	12.739	0.352	0.227482				VGAT+Cplx3	98	17.781	0.491	0.181439				VGAT+Cplx3	80	15.662	0.433	0.195775				VGAT+Cplx3	115	22.592	0.624	0.196452				VGAT+Cplx3	135	26.574	0.734	0.196844				VGAT+Cplx3	473	100.299	2.771	0.212049
	3	2	VGAT	845	321.282	8.877	0.380215		4	1	VGAT	777	325.808	9.002	0.419315		3	2	VGAT	1035	410.862	11.352	0.396968		3	2	VGAT	758	368.818	10.191	0.486567		3	2	VGAT	974	371.237	10.257	0.381147		3	2	VGAT	954	334.654	9.247	0.35079		20
			Cplx3	51	17.525	0.484	0.343627				Cplx3	317	96.968	2.679	0.305893				Cplx3	301	119.51	3.302	0.397043				Cplx3	363	135.806	3.752	0.374121				Cplx3	337	98.502	2.722	0.292291				Cplx3	739	236.349	6.53	0.319823
			VGAT+Cplx3	29	5.944	0.164	0.204966				VGAT+Cplx3	43	8.658	0.239	0.201349				VGAT+Cplx3	97	20.29	0.561	0.209175				VGAT+Cplx3	102	24.416	0.675	0.239373				VGAT+Cplx3	142	29.155	0.806	0.205317				VGAT+Cplx3	314	64.314	1.777	0.204822
	4	1	VGAT	233	81.331	5.093	0.34906		4	2	VGAT	384	190.549	11.933	0.496221		4	1	VGAT	255	98.896	6.193	0.387827		4	1	VGAT	332	144.891	9.074	0.436419		4	1	VGAT	341	141.25	8.846	0.414223		16	1	VGAT	436	158.989	9.957	0.364654		22
			Cplx3	96	37.734	2.363	0.393063				Cplx3	239	86.08	5.391	0.360167				Cplx3	173	59.427	3.722	0.343509				Cplx3	129	44.632	2.795	0.345984				Cplx3	155	56.517	3.539	0.364626				Cplx3	291	109.813	6.877	0.377364
			VGAT+Cplx3	13	3.406	0.213	0.262				VGAT+Cplx3	35	8.611	0.539	0.246029				VGAT+Cplx3	26	5.736	0.359	0.220615				VGAT+Cplx3	42	9.616	0.602	0.228952				VGAT+Cplx3	66	16.517	1.034	0.250258				VGAT+Cplx3	124	26.278	1.646	0.211919
	16	1	VGAT	258	104.014	6.514	0.403155		10	1	VGAT	873	381.28	10.535	0.436747		16	1	VGAT	273	96.298	6.031	0.35274		16	1	VGAT	250	87.758	5.496	0.351032		16	1	VGluT1	223	78.797	4.935	0.35335		16	2	VGAT	420	164.955	10.33	0.39275		22
			Cplx3	102	38.141	2.389	0.373931				Cplx3	526	194.365	5.37	0.369515				Cplx3	142	46.147	2.89	0.324979				Cplx3	209	71.2	4.459	0.34067				Cplx3	114	39.349	2.464	0.345167				Cplx3	259	95.283	5.967	0.367888
			VGAT+Cplx3	25	6.539	0.41	0.26156				VGAT+Cplx3	94	18.405	0.509	0.195798				VGAT+Cplx3	23	4.4	0.276	0.191304				VGAT+Cplx3	38	6.318	0.396	0.166263				VGluT1+Cplx3	53	13.282	0.832	0.250604				VGAT+Cplx3	130	28.362	1.776	0.218169
	16	2	VGAT	304	113.805	7.127	0.374359		16	1	VGAT	357	120.12	7.523	0.336471		16	2	VGAT	278	116.893	7.32	0.420478		33	1	VGAT	333	108.077	6.768	0.324556		33	1	VGAT	318	97.349	6.096	0.306129		7	1	VGAT	942	338.512	9.353	0.359355		31
			Cplx3	25	9.674	0.606	0.38696				Cplx3	211	76.184	4.771	0.361062				Cplx3	152	42.907	2.687	0.282283				Cplx3	106	35.214	2.205	0.332208				Cplx3	143	51.765	3.242	0.361993				Cplx3	569	169.509	4.684	0.297907
			VGAT+Cplx3	11	2.61	0.163	0.237273				VGAT+Cplx3	25	4.234	0.265	0.16936				VGAT+Cplx3	28	4.853	0.304	0.173321				VGAT+Cplx3	48	11.806	0.739	0.245958				VGAT+Cplx3	53	11.942	0.748	0.225321				VGAT+Cplx3	274	59.47	1.643	0.217044
	33	1	VGAT	290	127.035	7.956	0.438052		33	1	VGAT	219	68.608	4.297	0.313279		33	1	VGAT	276	87.254	5.464	0.316138		33	2	VGAT	234	74.4	4.659	0.317949		33B	1	VGAT	320	129.65	8.119	0.405156		7	2	VGluT1	894	318.005	8.787	0.35571		31
			Cplx3	43	13.235	0.829	0.307791				Cplx3	208	87.362	5.471	0.42001				Cplx3	197	90.426	5.663	0.459015				Cplx3	104	39.208	2.455	0.377				Cplx3	104	41.398	2.593	0.398058				Cplx3	747	302.75	8.365	0.405288
			VGAT+Cplx3	20	5.12	0.321	0.256				VGAT+Cplx3	34	7.445	0.466	0.218971				VGAT+Cplx3	57	13.533	0.847	0.237421				VGAT+Cplx3	34	7.434	0.466	0.218647				VGAT+Cplx3	57	16.768	1.05	0.294175				VGluT1+Cplx3	327	79.363	2.193	0.2427
	33	2	VGAT	453	193.992	12.149	0.428238		33B	1	VGAT	169	70.926	4.442	0.41968		33	2	VGAT	388	135.258	8.471	0.348603		33	3	VGAT	200	87.21	5.462	0.43605		33	2	VGAT	304	103.717	6.495	0.341174		14	1	VGAT	799	282.251	7.799	0.353255		31B
			Cplx3	44	16.843	1.055	0.382795				Cplx3	107	36.587	2.291	0.341935				Cplx3	155	62.411	3.909	0.402652				Cplx3	99	36.296	2.273	0.366626				Cplx3	155	47.477	2.973	0.306303				Cplx3	651	221.347	6.116	0.340011
			VGAT+Cplx3	14	4.211	0.264	0.300786				VGAT+Cplx3	10	1.933	0.121	0.1933				VGAT+Cplx3	55	10.936	0.685	0.198836				VGAT+Cplx3	32	9.24	0.579	0.28875				VGAT+Cplx3	66	13.958	0.874	0.211485				VGAT+Cplx3	295	67.269	1.859	0.228031
	33B	1	VGAT	502	189.984	11.898	0.378454		33B	2	VGAT	308	111.974	7.012	0.363552		33B	1	VGAT	298	98.462	6.166	0.330409		33B	1	VGAT	292	85.275	5.34	0.292038		33B	2	VGluT1	304	103.717	6.495	0.341174		14	2	VGAT	1023	445.25	12.302	0.435239		35
			Cplx3	61	28.445	1.781	0.466311				Cplx3	150	54.696	3.425	0.36464				Cplx3	160	66.778	4.182	0.417363				Cplx3	85	29.005	1.816	0.341235				Cplx3	192	66.646	4.174	0.347115				Cplx3	725	285.589	7.891	0.393916
			VGAT+Cplx3	31	7.99	0.5	0.257742				VGAT+Cplx3	38	8.821	0.552	0.232132				VGAT+Cplx3	55	12.81	0.802	0.232909				VGAT+Cplx3	35	7.222	0.452	0.206343				VGluT1+Cplx3	80	18.056	1.131	0.2257				VGAT+Cplx3	415	100.741	2.783	0.242749
	33B	2	VGAT	385	133.766	8.377	0.347444		33	2	VGAT	206	61.81	3.871	0.300049		33B	2	VGAT	394	171.045	10.712	0.434124
			Cplx3	44	15.922	0.997	0.361864				Cplx3	119	43.768	2.741	0.367798				Cplx3	243	106.286	6.656	0.437391
			VGAT+Cplx3	9	2.579	0.162	0.286556				VGAT+Cplx3	10	2.227	0.139	0.2227				VGAT+Cplx3	89	22.251	1.393	0.250011
Fig. 1j	Number of spikes per 1 second long current injection step
Current amplitude	0	25	50	75	100	125	150	175	200	225	250	275	300
Cell 1	0	0	0	5	9	13	21	29	28	24	28	26	28
Cell 2	0	0	0	4	8	9	12	13	15	17	19	22	23
Cell 3	0	0	0	0	2	5	8	13	13	14	17	17	19
Cell 4	0	0	2	7	12	17	20	23	26	26	30	33	32
Cell 5	0	0	5	8	11	13	15	17	19	21	23	25	26
Cell 6	0	0	3	8	9	11	14	15	17	20	26	23	29
Cell 7	0	0	7	13	18	22	25	29	31
Cell 8	0	0	0	4	6	9	10	14	15	19	12	16	10
Cell 9	0	0	0	0	0	3	11	14	16	19	20	26	23
Cell 10	0	0	4	10	12	15	16	18	17	20	19	20	22
Cell 11	0	0	1	6	9	13	15	19	24	27	28	26	27
Cell 12	0	0	0	4	7	9	11	13	14	16	19	23	23
Cell 13	0	0	0	2	5	8	10	12	16	15	19	21	24
Cell 14	0	0	0	5	8	12	12	14	15	16	19	19	18
Cell 15	0	0	5	11	15	19	22	26	28	31	35	37	39
Cell 16	0	6	13	17	20	23	26	27	30	32	32
Cell 17	0	5	10	15	19	21	24	30	30	35	34	37	42
Cell 18	0	0	0	3	4	9	11	11	15	14	17	22	20
Cell 19	0	1	6	10	13	17	21	24	27	29	32	32	35
Cell 20	0	0	2	8	12	15	20	21	24	27	30	31	33
Cell 21	0	0	4	8	12	15	20	23	27	31	33	36	40
Cell 22	0	0	0	0	2	5	9	11	14	14	18	25	33
Cell 23	0	0	8	14	18	22	25	28	30	34	38	40	40
Cell 24	0	4	13	19	24	27	29	31	33	33	35	35	37
Cell 25	0	0	1	5	9	10	13	15	17	21	25	30	33
Cell 26	0	1	8	12	17	20	24	26	30	33	35	38	40
[truncated: 6 more columns]

## Sheet: Figure 2
	Fig. 2j-l
	Total cell count of N2c-EGFP labeled neurons per region
	DG											CA3									CA1
		Animal 1	Animal 2	Animal 3	Animal 4	Animal 5	Animal 6						Animal 1	Animal 2	Animal 3	Animal 4						Animal 1	Animal 2	Animal 3	Animal 4
	DG	896	3527	6899	16816	6448	4471					DG	1976	1011	4149	3818					DG	0	0	0	0
	CA3	99	134	205	261	587	418					CA3 (1st order)	977	500	5051	1348					CA3	7136	8205	9813	6533
	CA1	27	134	49	223	248	60					CA3 (2nd order)	7391	5906	2908	12500					CA1	1846	1721	3677	2516
	Sub	24	109	123	323	450	172					EC-6b	594	356	1727	1414					Sub	803	1601	875	1370
	EC-6b	2	10	109	341	167	22					MEC	3427	4299	7954	5583					EC-6b	784	241	469	396
	MEC	2263	1999	5371	4940	4685	3277					LEC	868	2432	2959	1108					MEC	8318	5367	5832	3058
	LEC	1081	520	1869	2056	2680	2732														LEC	2553	1941	647	1612
	Hilus	300	664	600	1118	1749	653														EC-V	932	655	277	106
	Calculated fractions of 2nd order neurons per region (%)
		Animal 1	Animal 2	Animal 3	Animal 4	Animal 5	Animal 6	Average	SEM				Animal 1	Animal 2	Animal 3	Animal 4	Average	SEM				Animal 1	Animal 2	Animal 3	Animal 4	Average	SEM
	CA3	2.41699	3.16486	2.29666	2.51445	4.76654	5.2335	3.39883	0.524478			DG	9.12829	5.07779	14.5049	10.3404	9.76284	1.94021			CA3	51.5942	62.5977	70.7855	66.6361	62.9034	8.24725
	CA1	0.65918	3.16486	0.548958	2.14836	2.0138	0.751221	1.54773	0.432611			CA3 (2nd order)	68.2866	59.3275	41.3058	67.7085	59.1571	6.29266			Sub	2.9029	6.10719	3.15588	6.98694	4.78823	2.06503
	Sub	0.585938	2.5744	1.378	3.11175	3.65408	2.1535	2.24294	0.460355			EC-6b	2.74403	1.78802	6.03758	3.82959	3.59981	0.913347			EC-6b	2.83421	0.919321	1.69155	2.01958	1.86617	0.793233
	EC-6b	0.0488281	0.236183	1.22115	3.28516	1.35607	0.275448	1.07047	0.496017			MEC	15.8313	21.5919	27.8071	15.1207	20.0877	2.95297			MEC	30.0701	20.473	21.0344	15.5957	21.7933	6.03422
	MEC	55.249	47.213	60.1725	47.5915	38.043	41.0292	48.2164	3.41056			LEC	4.00979	12.2148	10.3446	3.00084	7.39252	2.28581			LEC	12.5985	9.90273	3.33261	8.76173	8.64889	3.89218
	LEC	26.3916	12.2815	20.9388	19.8073	21.7621	34.2056	22.5645	2.98211												EC-V	3.36924	2.49857	0.999062	0.540596	1.85187	1.31242
	Hilus	14.6484	31.3651	13.4439	21.5414	28.4044	16.3516	20.9591	3.06371
	*Additional source material for Fig. 2k (INs) can be found in source data for Extended Data Figure 5e

## Sheet: Figure 3
	Fig. 3f	Total cell count per experiment												Fig. 3g	Fraction of NeuN count
			C20.16-2R	C20.16-3R	C20.41-1R	C20.41-2R	C20.41-3R	C20.51-1R	C20.51-2R						C20.4-1	C20.4-2	C20.5-1	C20.26-2	C20.33-2	C20.38-1	C20.38-2
	Ctx	SP	1121	1260	149	315	411	837	295					CA1	15.4196	7.48552	6.04241	35.2358	18.2709		7.91923
		EC	1185	2383	2190	768	2036	2333	2025					Sub	6.18065	7.82702	4.93191		1.82073		4.12548
		EC	1185	1123	2041	453	1625	1496	1730					L-II	0.146373	1.31068	0.512594				1.39406
		RHC	2750	4457	858	766	2248	2171	666					L-III	0.111982	1.95255	0.948362				1.23574
		EC+RHC	3935	5580	2899	1219	3873	3667	2396					L-Va	2.55683	9.89741	5.32161				2.31904
		CA3	399	978	127	199	203	314	247					L-Vb	0.31746	3.54748	1.44304				1.95167
		CA1	10204	14022	5483	9099	19511	10703	1618					SP		21.1538	7.00637				20.3133
		Sub	5704	7446	5788	3765	7268	5457	983					Cla		5.15761	4.9151	5.9934	5.16497	5.03855	6.31806
		Cla	2161	3292	1771	518	1475	3623	1599					MS	0.944483	2.23569	10.3255	3.97157	4.93352	3.51132	6.51163
		ACA	479	1574	1119	125	291	1459	250					AD		18.0959		33.5827		43.7262	22.6145
		RSC	378	946	253	203	378	372	81					AM/AV		2.91384	7.57238	16.0614	34.8919	12.2363	5.84518
		Amygdala	195	882	1059	68	97	521	171					Re	1.83099	4.17246		4.96763
		MS	281	94	239	101	909	238	141
	BS	AD	269	204	229	384	294	806	214
		AM/AV	1265	444	430	588	433	253	359
		Re	970	336	381	455	81	1293	204
		SuM	222	54	81	72	114	200	43
		RN	346	37	43	128	10	133	50

## Sheet: Figure 4
			Fig. 4j							Fig. 4k							Fig. 4l
			Amp							Latency							RT
			MF-CA3	SP-CA3	MECII-CA3					MF-CA3	SP-CA3	MECII-CA3					MF-CA3	SP-CA3	MECII-CA3
			19.2294	80.5206	71.4672					6.55	8.6	8.3					0.694301	5.77502	4.72859
			146.286	149.391	59.3662					7.25	6.7	9.4					1.26055	6.42166	2.40049
			243.196	59.3193	33.693					7.4	4.7	8.4					2.64519	5.54422	2.7635
			347.947	78.3226	58.6112					8.9	8.7	7.25					1.59476	2.74495	2.76332
			122.026	22.423	25.1076					4.45	14.1	7.75					1.62851	9.90446	2.26186
			198.424	55.5123	14.2776					7.2	8.95	8.45					1.03971	9.11175	4.09574
			142.224	22.4891	23.3297					5.6	7.05	7.2					1.67443	1.95821	5.31537
			307.301	0.5575	87.7582					7.75	7.65	4.45					1.85519	9.03708	6.02709
			721.909	20.0145	43.8155					6.5	9.75	4.05					1.01338	16.8865	2.68863
				17.3417	131.12						7.7	8.8						10.2168	1.9613
				24.6439	124.178						7.6	9.4						19.1097	2.44495
					15.7277							10.75							1.51931
					202.54							7.95							3.74391
			Fig. 4m							Fig. 4n							Fig. 4o
			Tau							Duration							PPR
			MF-CA3	SP-CA3	MECII-CA3					MF-CA3	SP-CA3	MECII-CA3					MF-CA3	SP-CA3	MECII-CA3
			5.62507	22.7028	18.6954					4.9467	49.1429	21.3618					2.24569	0	0.759793
			6.05828	59.8147	11.4028					7.20588	61.7536	20.0166					6.25489	0.409951	1.66975
			6.96276	53.735	15.552					7.29372	55.0978	21.5757					2.04508	0	0.810827
			10.5277	33.4988	10.3598					11.4623	24.1464	18.7199					1.02974	0	0.763298
			9.12641	73.641	19.7752					9.59207	55.1874	12.1823					1.72271	0	0.859884
			10.5203	141.587	35.2696					12.6051	53.6161	13.3138					1.46069	0.0474797	0.934797
			5.41535	32.2064	18.5997					7.15193	21.9972	12.2919					1.07538	0.687161	1.25549
			8.95263	89.7359	9.09479					7.65149	57.3013	18.2548					1.56841	0.334185	0.600787
			7.44249	28.2917	14.9319					7.33462	41.5308	10.3847					1.72838	0	0.865621
				109.079	12.1538						48.9269	15.6303						0	1.20729
				25.5992	10.913						91.321	13.6655						0	2.11636
					10.1232							9.7284							1.22387
					15.9017							13.3815							1.112
			pValues
			Test	Comparison	Amp	Latency	RT	Tau	Duration	PPR
			Kruskal-Wallis	All groups	0.00547489	0.119418	2.83299e-05	4.64975e-06	1.44419e-06	6.20758e-06
			Mann-Whitney	6b-MF	0.00623701	0.0805688	0.00026559	0.000197094	0.000197094	0.00014258
				PP-MF	0.00618328	0.071387	0.00106742	0.000951083	0.000515714	0.00948825
				6b-PP	0.384821	1	0.00376957	0.000196466	3.89714e-05	9.77675e-05
			pValues, Holm-Bonferroni adjusted
			Mann-Whitney	6b-MF	0.019	0.214	0.002	0.000589398	0.000394188	0.000293303
				PP-MF	0.019	0.214	0.001	0.000951083	0.000515714	0.00948825
				6b-PP	0.38	1	0.004	0.000589398	0.000116914	0.000293303

## Sheet: Figure 5
	Figure 5c
	4001-24072020
		Light (Q1) S1	Light (Q1) S2	Light (Q1) S3		deltaSI 2-1 Light	deltaSI 3-1 Light	deltaSI 3-2 Light		Q2 S1	Q2 S2	Q2 S3		Q3 S1	Q3 S2	Q3 S3		Q4 S1	Q4 S2	Q4 S3		NoLight All Qs S1	NoLight All Qs S2	NoLight All Qs S3		deltaSI 2-1 other	deltaSI 3-1 other	deltaSI 3-2 other
		0.0198564	0.0169225	0.00946104		-0.147754	-0.523526	-0.44092		0.0225429	0.0622548	0.0239384		0.00450692	0.023809	0.00795674		0.0125007	0.0263356	0.0472127		0.0131835	0.0374665	0.0263693		1.84192	1.00017	-0.29619
		0.0253051	0.0398136	0.0157413		0.57334	-0.37794	-0.604625		0.0395032	0.0822384	0.0291175		0.00620806	0.0641249	0.0246798		0.0254781	0.0346591	0.0759381		0.0237298	0.0603408	0.0432451		1.54283	0.8224	-0.283318
		0.0252388	0.0387837	0.0359182		0.536668	0.423135	-0.0738829		0.0351487	0.0392889	0.0186474		0.00846651	0.0303098	0.0406301		0.00946451	0.0200596	0.0447059		0.0176932	0.0298861	0.0346611		0.689125	0.959004	0.159774
		0.0396487	0.0862568	0.0428803		1.17553	0.0815053	-0.502876		0.0773516	0.188969	0.146503		0.010617	0.0232265	0.00678273		0.105401	0.0688455	0.230195		0.0644564	0.0936804	0.127827		0.45339	0.983154	0.364502
		0.0226675	0.0422686	0.0830516		0.864724	2.66391	0.964852		0.0256167	0.0555222	0.0629397		0.0176391	0.0639432	0.0616325		0.01108	0.051356	0.0891265		0.0181119	0.0569405	0.0712329		2.14381	2.93293	0.251007
		0.0169865	0.0194686	0.0335		0.146118	0.97215	0.720722		0.0251345	0.0487978	0.0415453		0.00483084	0.0213691	0.0272065		0.00489676	0.0306619	0.0550461		0.0116207	0.0336096	0.041266		1.89222	2.55108	0.227803
		0.0245012	0.059176	0.0781895		1.41523	2.19126	0.321304		0.0537936	0.12928	0.134239		0.017931	0.0653611	0.0164045		0.0141856	0.095137	0.156119		0.0286367	0.0965928	0.102254		2.37304	2.57074	0.0586115
		0.0279474	0.0252058	0.0400162		-0.0980984	0.431842	0.587581		0.0336981	0.0397126	0.0781248		0.0155321	0.0292405	0.0208012		0.00945138	0.0348293	0.117074		0.0195605	0.0345941	0.0719999		0.768569	2.68088	1.08127
		0.0294111	0.0353655	0.0125279		0.202452	-0.574042	-0.645758		0.0388911	0.0353922	0.0365375		0.0177952	0.0766867	0.0118782		0.0251223	0.126828	0.0755919		0.0272695	0.0796356	0.0413359		1.92032	0.515827	-0.480937
		0.0258431	0.0303755	0.0211909		0.175381	-0.18002	-0.302371		0.0271298	0.0264466	0.0402307		0.0232014	0.0423556	0.0246966		0.00935621	0.0585418	0.0640073		0.0198958	0.042448	0.0429782		1.13352	1.16017	0.0124914
		0.0372488	0.0403938	0.0155612		0.0844324	-0.582236	-0.614763		0.0413012	0.0442668	0.0612448		0.0285739	0.0518083	0.0212783		0.0124243	0.0854598	0.167182		0.0274331	0.0605116	0.0832349		1.20579	2.0341	0.37552
		0.0587718	0.0258855	0.108262		-0.559558	0.84207	3.18233		0.103046	0.154888	0.168759		0.0252951	0.0824465	0.0421357		0.0472328	0.0287113	0.123843		0.0585247	0.088682	0.111579		0.515291	0.906532	0.258195
		0.0756993	0.117888	0.267903		0.557321	2.53905	1.27252		0.0602388	0.305943	0.149298		0.0640836	0.0782736	0.1016		0.0790926	0.252035	0.848754		0.067805	0.212084	0.366551		2.12785	4.40595	0.728329
		0.0366199	0.0205536	0.111178		-0.438733	2.03599	4.40916		0.0632529	0.0589463	0.0129587		0.0125067	0.0369978	0.0167947		0.0111135	0.0235971	0.0885021		0.0289577	0.0398471	0.0394185		0.376044	0.361243	-0.0107558
		0.0655076	0.0248583	0.106071		-0.620528	0.61922	3.26704		0.0475091	0.0477116	0.141112		0.053263	0.0732146	0.0314271		0.0249921	0.136122	0.122467		0.0419214	0.0856829	0.0983355		1.04389	1.34571	0.147668
		0.0278294	0.0518374	0.0568574		0.862689	1.04307	0.0968407		0.0284273	0.135731	0.0798891		0.00491021	0.0212962	0.0192658		0.0077559	0.0448562	0.0938709		0.0136978	0.0672944	0.0643419		3.91279	3.69724	-0.0438749
		0.0580398	0.170566	0.172844		1.93878	1.97803	0.0133565		0.0960837	0.249371	0.445837		0.0306411	0.141052	0.0972664		0.122054	0.42813	0.769308		0.0829262	0.272851	0.43747		2.29029	4.27542	0.603332
		0.19027	0.0161453	0.314524		-0.915145	0.653043	18.4808		0.0718478	0.207598	0.48288		0.0597707	0.190959	0.143686		0.101456	0.448818	1.38659		0.0776916	0.282458	0.671053		2.63564	7.6374	1.37576
		0.0697603	0.167291	0.123224		1.39809	0.766396	-0.263415		0.122634	0.0895926	0.0293754		0.108557	0.35963	0.257708		0.0781382	0.475735	0.467969		0.10311	0.308319	0.251684		1.9902	1.44093	-0.183689
		0.0711941	0.0525084	0.0179478		-0.26246	-0.747904	-0.658193		0.0240942	0.0540957	0.0226494		0.00556767	0.0391121	0.0186199		0.0255885	0.0291348	0.0482992		0.0184168	0.0407809	0.0298562		1.21433	0.621139	-0.267889
		0.0510281	0.0350213	0.0299871		-0.313685	-0.412341	-0.143748		0.0353308	0.0744476	0.0276798		0.0238854	0.0548939	0.0182837		0.0279467	0.102015	0.165956		0.0290543	0.077119	0.0706397		1.6543	1.4313	-0.0840167
		0.0590556	0.109043	0.0704886		0.846441	0.193597	-0.353569		0.0622663	0.0613772	0.0933236		0.0328696	0.0795444	0.107564		0.0307674	0.1298	0.68533		0.0419677	0.0902407	0.295406		1.15024	6.03888	2.27354
		0.0257937	0.032948	0.0212692		0.277367	-0.17541	-0.354461		0.0489437	0.0444129	0.0530544		0.0152685	0.0526784	0.0185138		0.00817499	0.0452645	0.0684071		0.0241291	0.0474519	0.0466584		0.966587	0.933701	-0.0167222
		0.0302655	0.0360923	0.0939021		0.192524	2.10261	1.60172		0.0398807	0.0594747	0.0927899		0.011824	0.0599197	0.038203		0.0243474	0.0387854	0.101537		0.0253507	0.0527266	0.07751		1.07989	2.05751	0.470034
		0.0734299	0.0939026	0.111612		0.278807	0.519982	0.188594		0.0331371	0.187659	0.150317		0.0155527	0.0636935	0.039968		0.0375926	0.064423	0.429133		0.0287608	0.105259	0.206473		2.65979	6.17896	0.961576
		0.0357326	0.0980632	0.0759195		1.74436	1.12465	-0.225811		0.0973638	0.153123	0.110283		0.0200196	0.113764	0.0682135		0.0215146	0.0406875	0.487735		0.0462993	0.102525	0.222077		1.21439	3.79655	1.16608
		0.0275955	0.0481352	0.0457597		0.744311	0.658231	-0.0493489		0.0287228	0.117627	0.081842		0.0096999	0.0349959	0.0358928		0.0122039	0.0766077	0.100667		0.0168755	0.0764103	0.0728006		3.52788	3.31397	-0.0472411
		0.0482874	0.0528241	0.112257		0.0939539	1.32476	1.1251		0.114134	0.071742	0.0590305		0.0229305	0.0429348	0.0631386		0.0442323	0.113749	0.193331		0.0604322	0.0761421	0.105167		0.259959	0.740245	0.381192
		0.0385568	0.0257292	0.0502949		-0.332692	0.304437	0.954774		0.0263681	0.0720285	0.0501572		0.0134561	0.0410833	0.0393071		0.0107489	0.041246	0.12635		0.0168577	0.0514526	0.0719382		2.05217	3.26738	0.398145
		0.0263043	0.0345463	0.0402697		0.313334	0.530919	0.165674		0.0321518	0.0346519	0.0280944		0.00849147	0.0282029	0.0113662		0.0151908	0.0206577	0.0400815		0.0186113	0.0278375	0.026514		0.495728	0.424616	-0.0475432
		0.0592043	0.0751801	0.0379312		0.269842	-0.359317	-0.495463		0.0370653	0.170961	0.066749		0.00948342	0.0488866	0.0110017		0.0261625	0.044707	0.184298		0.0242371	0.088185	0.0873495		2.63843	2.60396	-0.0094744
		0.0920453	0.0265621	0.0933955		-0.711424	0.0146688	2.51612		0.0523105	0.0806318	0.181381		0.041521	0.0698936	0.0616642		0.0500136	0.0589416	0.27487		0.0479484	0.0698223	0.172638		0.456198	2.6005	1.47254
		0.0355493	0.0409922	0.0179519		0.153106	-0.495014	-0.562065		0.0504294	0.102961	0.0453688		0.0214009	0.0645006	0.0185244		0.0151647	0.0125332	0.0714824		0.0289983	0.0599982	0.0451252		1.06902	0.556131	-0.24789
		0.0330258	0.0318937	0.050492		-0.0342784	0.528866	0.583133		0.0266424	0.0528571	0.0661274		0.017664	0.0672899	0.0201043		0.0312045	0.0140413	0.0577159		0.0251703	0.0447294	0.0479825		0.777073	0.906316	0.0727281
		0.0584659	0.0508589	0.0609015		-0.130111	0.0416585	0.197461		0.0747554	0.0499697	0.0180229		0.00901393	0.127547	0.0483434		0.0186794	0.0624855	0.224072		0.0341496	0.0800006	0.0968129		1.34266	1.83497	0.210152
		0.143066	0.0700202	0.0972025		-0.510574	-0.320576	0.388205		0.0576354	0.0665245	0.0398288		0.0311195	0.0885375	0.0361391		0.0461968	0.106963	0.135619		0.0449839	0.0873415	0.0705291		0.941618	0.567874	-0.192491
		0.0242764	0.0432428	0.102404		0.781265	3.21825	1.36812		0.0280872	0.0368613	0.059719		0.00712699	0.0571237	0.0763129		0.00889492	0.0198764	0.422924		0.014703	0.0379538	0.186319		1.58136	11.6721	3.90909
		0.0358383	0.039452	0.0217376		0.100833	-0.393453	-0.449011		0.0452285	0.0301558	0.210274		0.00456955	0.0430111	0.0288678		0.0233769	0.0963635	0.316306		0.0243917	0.0565101	0.185149		1.31678	6.59069	2.27639
		0.0211368	0.050324	0.0519787		1.38087	1.45916	0.0328821		0.0295232	0.0305231	0.0751478		0.00662129	0.0353745	0.00840069		0.0121695	0.0198211	0.0249255		0.0161047	0.0285729	0.036158		0.774199	1.24519	0.265465
		0.0577258	0.0667418	0.212452		0.156185	2.68036	2.18319		0.159713	0.105752	0.187496		0.0176896	0.0350877	0.038278		0.0431775	0.191644	0.210957		0.0735266	0.110828	0.145577		0.507317	0.979923	0.313541
		0.0240466	0.020956	0.0137128		-0.128526	-0.429742	-0.34564		0.043057	0.0437061	0.053099		0.00624001	0.0239759	0.00373028		0.0115923	0.0136084	0.036734		0.0202964	0.0270968	0.0311878		0.335052	0.536612	0.150975
		0.0241159	0.015791	0.0276272		-0.345203	0.145601	0.749552		0.0201145	0.0258121	0.0443527		0.0007244	0.0171393	0.0121091		0.0013366	0.0131211	0.0672366		0.00739183	0.0186908	0.0412328		1.52858	4.57816	1.20605
		0.0180579	0.0187774	0.034715		0.0398413	0.922426	0.848769		0.0237855	0.0560147	0.0251396		0.00360256	0.019775	0.0143356		0.00584272	0.0424285	0.0633788		0.0110769	0.039406	0.0342847		2.55749	2.09514	-0.129964
		0.0331696	0.0499365	0.0560704		0.505491	0.690415	0.122833		0.0463058	0.0375603	0.0255737		0.00791594	0.0309492	0.0246977		0.0244494	0.0403463	0.106749		0.0262237	0.0362853	0.0523401		0.383681	0.995906	0.442461
		0.0225466	0.0198461	0.0420574		-0.119775	0.865355	1.11918		0.0286348	0.0467275	0.131234		0.0135336	0.0375022	0.0672491		0.0117631	0.0209251	0.20915		0.0179772	0.0350516	0.135878		0.949786	6.55836	2.87651
		0.0188661	0.0187263	0.0078792		-0.00740995	-0.582361	-0.579243		0.0300268	0.0433809	0.0173713		0.00507734	0.0209294	0.0136852		0.0109127	0.0170478	0.0203363		0.0153389	0.0271194	0.0171309		0.768007	0.116826	-0.368314
		0.0238174	0.0258551	0.0200171		0.085556	-0.15956	-0.225797		0.0245626	0.0185013	0.0478302		0.0106277	0.0401277	0.0285179		0.026806	0.03004	0.0328536		0.0206654	0.0295563	0.0364006		0.43023	0.761423	0.231566
		0.0184123	0.0334629	0.0883115		0.817419	3.79632	1.63909		0.0412586	0.0533012	0.0353184		0.00157856	0.0333875	0.00992266		0.00887833	0.0352233	0.0534605		0.0172385	0.0406373	0.0329005		1.35736	0.90855	-0.190387
		0.0439745	0.0424618	0.112643		-0.0343987	1.56156	1.65282		0.0445693	0.05657	0.100376		0.0101185	0.0611976	0.0295527		0.0233262	0.0814675	0.157041		0.0260047	0.0664117	0.0956565		1.55384	2.67843	0.440356
		0.036877	0.0308605	0.0299644		-0.16315	-0.18745	-0.0290364		0.026359	0.0660703	0.0107985		0.00331369	0.0297054	0.0174985		0.00495557	0.0201753	0.0790704		0.0115427	0.0386503	0.0357891		2.34845	2.10057	-0.0740283
		0.0308396	0.0555732	0.0763574		0.802005	1.47595	0.373996		0.0707595	0.171805	0.0343871		0.0239481	0.0635395	0.0432578		0.030448	0.143145	0.359583		0.0417185	0.126163	0.145743		2.02415	2.49347	0.155193
		0.0187092	0.00911465	0.0176681		-0.512824	-0.0556462	0.938425		0.0192965	0.0442186	0.0204401		0.00142097	0.0181776	0.0081829		0.0100763	0.0346111	0.115346		0.0102646	0.0323358	0.0479898		2.15022	3.67527	0.484108
		0.0306356	0.0191531	0.0544925		-0.37481	0.778728	1.8451		0.0183253	0.031071	0.019857		0.0123623	0.0451411	0.00630703		0.00734152	0.0238083	0.0429801		0.0126764	0.0333401	0.023048		1.6301	0.818191	-0.3087
		0.0220278	0.0730764	0.112364		2.31746	4.10098	0.537618		0.0314584	0.129209	0.138148		0.00723323	0.0328872	0.0131909		0.0433036	0.0825093	0.115979		0.0273318	0.0815352	0.0891058		1.98317	2.26016	0.0928513
		0.0309535	0.0166905	0.028344		-0.460788	-0.0843053	0.698209		0.0263515	0.086771	0.0750023		0.00331695	0.026837	0.00819041		0.00591337	0.0190386	0.0566406		0.0118606	0.0442155	0.0466111		2.72793	2.92991	0.0541791
		0.0395199	0.0275772	0.0355319		-0.302196	-0.100912	0.288453		0.0352227	0.0609082	0.0500306		0.00841259	0.0299952	0.0207326		0.0144371	0.0435	0.157865		0.0193574	0.0448011	0.0762094		1.31441	2.93695	0.701059
		0.0407454	0.0182417	0.0179298		-0.552301	-0.559954	-0.017095		0.0295998	0.0531201	0.0131533		0.00618511	0.0387514	0.0151145		0.0110629	0.0362986	0.0677538		0.0156159	0.0427234	0.0320072		1.73588	1.04965	-0.250827
		0.0751195	0.0674885	0.0558446		-0.101585	-0.25659	-0.172532		0.0395294	0.0356916	0.121127		0.0165207	0.0947322	0.0415209		0.0388235	0.0179285	0.0828298		0.0316245	0.0494508	0.0818258		0.563684	1.58741	0.654691
		0.0286355	0.0310848	0.029705		0.0855344	0.0373502	-0.0443875		0.0387533	0.0318089	0.0389467		0.0102784	0.0652405	0.0160942		0.0126889	0.0595218	0.0724346		0.0205735	0.0521904	0.0424918		1.53678	1.06536	-0.185831
		0.0400291	0.0442307	0.037632		0.104965	-0.0598821	-0.149188		0.0241015	0.0745504	0.194142		0.0297756	0.127832	0.072993		0.022572	0.0994918	0.116532		0.025483	0.100625	0.127889		2.94869	4.01859	0.270951
		0.0226405	0.0505232	0.0236242		1.23155	0.0434509	-0.532409		0.036419	0.0490905	0.0490138		0.00727141	0.0391024	0.0101699		0.00798243	0.0486412	0.121227		0.0172243	0.0456114	0.0601368		1.64808	2.49139	0.31846
		0.0178737	0.014049	0.0160509		-0.213988	-0.101985	0.142495		0.0180464	0.0243184	0.0211713		0.00376626	0.0343973	0.0054737		0.00336364	0.0148824	0.0538275		0.0083921	0.0245327	0.0268242		1.92331	2.19636	0.0934052
		0.0334144	0.0129743	0.0117155		-0.611716	-0.649389	-0.0970235		0.0365885	0.0384099	0.0202531		0.04265	0.0243292	0.00307743		0.0118966	0.00765989	0.0361663		0.0303783	0.0234664	0.0198323		-0.22753	-0.347157	-0.154862
		0.0261722	0.046795	0.0319908		0.787964	0.222317	-0.316363		0.0340299	0.184266	0.0650838		0.00770833	0.071945	0.0370969		0.0179565	0.0521238	0.135985		0.0198982	0.102778	0.0793885		4.16519	2.98972	-0.227574
		0.0907554	0.0758324	0.0895656		-0.164431	-0.0131095	0.1811		0.0647905	0.0409668	0.0420347		0.0233739	0.149868	0.0306636		0.0481904	0.102089	0.174569		0.0454516	0.0976411	0.0824225		1.14824	0.813413	-0.155863
		0.0733227	0.0289324	0.0539504		-0.60541	-0.264206	0.864706		0.0490112	0.0591869	0.0305336		0.0281589	0.115376	0.0174661		0.0193186	0.0753789	0.0850577		0.0321629	0.0833141	0.0443524		1.59038	0.378995	-0.467648
		0.0516149	0.0222647	0.0646176		-0.568637	0.251919	1.90224		0.0401572	0.0422396	0.0501099		0.0199554	0.0958166	0.0390572		0.0362921	0.169734	0.120553		0.0321349	0.102597	0.0699068		2.19269	1.17542	-0.318626
		0.0444056	0.044649	0.030471		0.00548103	-0.313803	-0.317544		0.0413266	0.076575	0.0746374		0.0114108	0.0895484	0.0433511		0.0226056	0.0653484	0.136904		0.0251143	0.0771573	0.0849642		2.07224	2.3831	0.101181
		0.0277322	0.0183675	0.0126166		-0.337684	-0.545057	-0.313104		0.0619122	0.0730039	0.0296928		0.00947194	0.0210376	0.0123226		0.0227721	0.023604	0.0463973		0.0313854	0.0392152	0.0294709		0.249471	-0.0609999	-0.248482
		0.0786875	0.188367	0.175219		1.39386	1.22677	-0.0697981		0.0870172	0.199521	0.162516		0.0544428	0.152573	0.092365		0.128658	0.219958	0.714101		0.0900394	0.190684	0.322994		1.11778	2.58725	0.693872
		0.0360049	0.0245604	0.0483733		-0.317858	0.34352	0.969561		0.0202599	0.0870187	0.118775		0.000734283	0.0368243	0.0216578		0.00955095	0.0628013	0.0994066		0.0101817	0.0622148	0.0799466		5.11045	6.85199	0.28501
		0.0269315	0.0373214	0.0498637		0.38579	0.851503	0.336063		0.0319687	0.109633	0.105086		0.00148555	0.0293586	0.0196467		0.0124723	0.0354809	0.113514		0.0153089	0.0581575	0.0794156		2.79895	4.18756	0.365526
		0.0939648	0.150717	0.106995		0.603974	0.138672	-0.290093		0.130162	0.134007	0.0588093		0.09161	0.0992729	0.027712		0.119506	0.211333	0.315404		0.113759	0.148204	0.133975		0.302788	0.177707	-0.09601
		0.0471711	0.0403946	0.0244051		-0.143659	-0.482627	-0.395833		0.059803	0.190718	0.0395648		0.0210517	0.0360979	0.0303851		0.0471693	0.155267	0.0675982		0.0426747	0.127361	0.0458494		1.98446	0.074393	-0.640005
		0.0544131	0.0853236	0.0698495		0.568071	0.283688	-0.181358		0.0217469	0.0389276	0.0350159		0.0570723	0.14716	0.0969404		0.0269709	0.24044	0.496859		0.0352634	0.142176	0.209605		3.03183	4.94399	0.474268
	4901-17092020
		Light (Q3) S1	Light (Q3) S2	Light (Q3) S3						Q1 S1	Q1 S2	Q1 S3		Q2 S1	Q2 S2	Q2 S3		Q4 S1	Q4 S2	Q4 S3
		0.00201639	0.00290981	0.00535359		0.443077	1.65504	0.839844		0.0225514	0.0178948	0.0404236		0.00867821	0.020072	0.0225949		0.00350512	0.00430105	0.00540141		0.0115783	0.0140893	0.0228067		0.216877	0.969784	0.618721
		0.0069144	0.0043441	0.0103333		-0.371732	0.494461	1.3787		0.0196305	0.0268645	0.0301929		0.0257519	0.0317289	0.021123		0.0115995	0.0172505	0.00462568		0.018994	0.0252813	0.0186472		0.331019	-0.0182554	-0.262411
		0.000870729	0.00250921	0.00578579		1.88173	5.64476	1.30582		0.0123642	0.0145683	0.0396775		0.00753403	0.0222128	0.0128819		0.00232218	0.00618214	0.00538679		0.0074068	0.0143211	0.0193154		0.933504	1.60779	0.348738
		0.00811205	0.0154035	0.038081		0.898847	3.69438	1.47223		0.0417962	0.0529166	0.0373724		0.00841352	0.0326814	0.0157674		0.0141229	0.0285764	0.011434		0.0214442	0.0380582	0.0215246		0.774751	0.00374896	-0.434428
		0.02511	0.0124138	0.0149688		-0.505626	-0.403872	0.205823		0.10882	0.0512239	0.141901		0.0396054	0.0375317	0.0551068		0.047364	0.0402208	0.0109628		0.0652631	0.0429921	0.0693235		-0.341249	0.0622164	0.61247
		0.00374736	0.00523772	0.0126818		0.397708	2.3842	1.42125		0.0298592	0.0435303	0.0777916		0.0282513	0.0464265	0.0334397		0.00805223	0.0126115	0.00694238		0.0220543	0.0341894	0.0393912		0.550242	0.786105	0.152146
		0.00750124	0.0114794	0.00713258		0.530329	-0.0491466	-0.378661		0.0265564	0.0143325	0.0328808		0.00959052	0.0385102	0.0158288		0.0205348	0.0153271	0.00581251		0.0188939	0.0227233	0.0181741		0.202677	-0.0380993	-0.200201
		0.00764301	0.00461809	0.0135431		-0.395776	0.771954	1.93261		0.0808933	0.0297729	0.0303094		0.0603627	0.0641279	0.0207433		0.0148411	0.0048564	0.00686977		0.0520324	0.0329191	0.0193075		-0.367334	-0.628933	-0.413486
		0.00766253	0.00213974	0.0156548		-0.720752	1.04304	6.31623		0.0182179	0.0255992	0.0224515		0.00640404	0.0415748	0.0186565		0.00790324	0.0073295	0.00860823		0.0108417	0.0248345	0.0165721		1.29064	0.528546	-0.332699
		0.00437447	0.00542445	0.0169377		0.240025	2.87195	2.12248		0.0326801	0.0387693	0.0687919		0.0681562	0.0844425	0.0411676		0.059176	0.0665925	0.0276618		0.0533374	0.0632681	0.0458738		0.186186	-0.139933	-0.27493
		0.00497459	0.00534012	0.0453135		0.0734793	8.10899	7.48548		0.115446	0.0260897	0.100644		0.0286766	0.0829367	0.0356027		0.00971977	0.0241924	0.0131374		0.0512807	0.0444063	0.0497946		-0.134055	-0.0289806	0.121341
		0.00317526	0.00394435	0.0113876		0.242213	2.58636	1.88707		0.0457415	0.0395454	0.0946523		0.00589965	0.0514224	0.0156699		0.0147783	0.00583484	0.011551		0.0221398	0.0322675	0.0406244		0.457444	0.834902	0.258987
		0.00362202	0.00411373	0.0259257		0.135755	6.1578	5.30224		0.019809	0.0348442	0.053162		0.0169554	0.0793553	0.0381975		0.0234295	0.0201565	0.00472255		0.0200646	0.0447853	0.0320273		1.23205	0.596208	-0.28487
		0.00962604	0.00488446	0.0090127		-0.492578	-0.0637167	0.845178		0.0197719	0.0229273	0.0492499		0.011441	0.0554166	0.0225696		0.0123714	0.0175204	0.0110036		0.0145281	0.0319547	0.0276077		1.19951	0.900295	-0.136038
		0.00311566	0.00397306	0.00452711		0.275191	0.453017	0.139451		0.0132597	0.0155126	0.0289203		0.00554291	0.0389189	0.0120943		0.00262139	0.0088757	0.0044764		0.00714133	0.0211024	0.0151637		1.95497	1.12337	-0.281425
		0.00198083	0.00187789	0.00705432		-0.0519664	2.5613	2.75652		0.0147596	0.0127302	0.0698174		0.00358959	0.0150298	0.0166915		0.00990574	0.0111074	0.0045145		0.00941831	0.0129558	0.0303411		0.375595	2.2215	1.3419
		0.0124105	0.0342898	0.0510142		1.76297	3.11057	0.487738		0.0312383	0.0187861	0.0575951		0.0236642	0.0560044	0.0325694		0.0121563	0.00613134	0.00488841		0.0223529	0.0269739	0.0316843		0.20673	0.417457	0.174627
		0.00570542	0.00179468	0.0102725		-0.685443	0.800479	4.72386		0.0225677	0.109282	0.0445282		0.0105259	0.0498721	0.0170825		0.00409663	0.0134082	0.0228951		0.0123967	0.0575209	0.0281686		3.64	1.27226	-0.510289
		0.0453345	0.0342624	0.0342673		-0.244232	-0.244124	0.00014308		0.110077	0.0898174	0.206606		0.0962882	0.130904	0.0779708		0.125307	0.0898691	0.0269784		0.110558	0.10353	0.103852		-0.0635642	-0.0606562	0.00310529
		0.0320422	0.0292247	0.0660303		-0.0879328	1.06073	1.2594		0.0756094	0.130951	0.279413		0.110131	0.187747	0.154612		0.109474	0.100689	0.0502959		0.0984046	0.139796	0.16144		0.420624	0.640578	0.154829
		0.0769422	0.0779792	0.135401		0.0134782	0.75978	0.736377		0.134886	0.0861037	0.322634		0.219429	0.205298	0.153649		0.0439172	0.0245178	0.0142505		0.132744	0.105306	0.163511		-0.206696	0.231777	0.552717
		0.0131157	0.00870744	0.039637		-0.336107	2.0221	3.55209		0.0182418	0.0327597	0.0415503		0.0334924	0.0602949	0.0222839		0.0437478	0.0171257	0.0154265		0.0318273	0.0367268	0.0264202		0.153938	-0.169889	-0.280628
		0.00568505	0.0162295	0.0182193		1.85476	2.20478	0.122607		0.0411606	0.0176534	0.0837445		0.0447971	0.046014	0.0319903		0.0576694	0.0779058	0.0144269		0.0478757	0.047191	0.0433872		-0.0143007	-0.0937526	-0.0806046
		0.0821518	0.0127682	0.024732		-0.844578	-0.698948	0.937003		0.0483888	0.0384604	0.0290859		0.0555557	0.0417386	0.0433419		0.0642611	0.0301494	0.0295114		0.0560685	0.0367828	0.0339797		-0.343967	-0.393961	-0.0762069
		0.0117882	0.00368151	0.0182913		-0.687696	0.551654	3.96841		0.0230714	0.0395343	0.0771233		0.0363623	0.0753643	0.0238317		0.016658	0.0175797	0.00687027		0.0253639	0.0441594	0.0359418		0.741036	0.417044	-0.186091
		0.0517578	0.0396491	0.059973		-0.233949	0.158723	0.512593		0.0770436	0.105389	0.209214		0.083316	0.255646	0.122742		0.0346075	0.0473839	0.016334		0.064989	0.13614	0.116097		1.09481	0.786403	-0.147223
		0.0158953	0.00821534	0.00998058		-0.483158	-0.372103	0.214872		0.0296781	0.0348337	0.0687376		0.0253492	0.0447499	0.0336433		0.0362432	0.0322013	0.0151995		0.0304235	0.0372617	0.0391935		0.224765	0.288263	0.051845
		0.00641325	0.0144633	0.0256483		1.25523	2.99927	0.773331		0.0308631	0.0440897	0.14804		0.0365784	0.126854	0.0405791		0.0169895	0.037908	0.0169832		0.0281437	0.0696173	0.0685341		1.47364	1.43515	-0.0155598
		0.0215392	0.0255347	0.0392032		0.185501	0.820092	0.535294		0.0905057	0.032848	0.11171		0.0645475	0.0717687	0.0435588		0.146097	0.0390546	0.0214743		0.100383	0.0478904	0.0589142		-0.522924	-0.413107	0.230189
		0.045338	0.064272	0.164562		0.417619	2.62967	1.5604		0.116339	0.132593	0.351012		0.135183	0.164589	0.134188		0.0149241	0.029057	0.0301836		0.0888155	0.108746	0.171795		0.224405	0.934285	0.579775
		0.00590045	0.00558437	0.040965		-0.0535684	5.94269	6.33565		0.0265402	0.0354359	0.160463		0.0351338	0.0581706	0.0269545		0.0234729	0.0216539	0.0171427		0.0283823	0.0384201	0.0681869		0.353666	1.40245	0.77477
		0.0344618	0.0256231	0.041726		-0.256478	0.210792	0.628455		0.0441205	0.0697449	0.127199		0.0347016	0.0281011	0.047999		0.0142285	0.109861	0.0210379		0.0310169	0.0692357	0.0654119		1.2322	1.10891	-0.0552286
		0.040512	0.0144998	0.0336399		-0.642087	-0.16963	1.32004		0.0443468	0.186999	0.168796		0.0352083	0.0854204	0.0253328		0.0325697	0.046094	0.0157843		0.0373749	0.106171	0.0699711		1.84071	0.872141	-0.340959
		0.0251712	0.00498093	0.0156141		-0.802118	-0.379682	2.13478		0.0318075	0.0317634	0.118233		0.0161623	0.090215	0.0461434		0.0126758	0.0150718	0.0543451		0.0202152	0.0456834	0.0729071		1.25985	2.60655	0.595922
		0.00511062	0.0709553	0.0847783		12.8839	15.5887	0.194813		0.0293842	0.0638131	0.0513384		0.0601265	0.149192	0.0491873		0.0275515	0.0240069	0.0148763		0.0390207	0.0790039	0.0384673		1.02467	-0.0141828	-0.513096
		0.00927932	0.00947109	0.0221141		0.0206667	1.38316	1.3349		0.0449056	0.0414513	0.0280232		0.0212768	0.0674164	0.0278102		0.0216817	0.0366674	0.0128589		0.029288	0.0485117	0.0228975		0.656367	-0.218197	-0.528001
		0.00880142	0.00699439	0.0352374		-0.205311	3.00361	4.03796		0.039391	0.0235935	0.0348609		0.0328457	0.0812108	0.0273064		0.00985341	0.0123224	0.0104111		0.0273634	0.0390422	0.0241928		0.426807	-0.115868	-0.380342
		0.0049257	0.00282479	0.00649475		-0.42652	0.318543	1.2992		0.0173475	0.0215201	0.0522398		0.0109338	0.0269961	0.0296789		0.0123222	0.0173831	0.00815679		0.0135345	0.0219664	0.0300251		0.622994	1.21842	0.366867
		0.0101401	0.0180903	0.0375503		0.784036	2.70315	1.07571		0.0251934	0.0447622	0.0376462		0.0377389	0.0582848	0.0285228		0.0238654	0.0456221	0.0190531		0.0289326	0.0495564	0.0284074		0.712822	-0.0181524	-0.426766
		0.0118727	0.0172724	0.0785647		0.454804	5.61728	3.54857		0.0401089	0.0439903	0.0839025		0.0288721	0.0768528	0.0260465		0.0118965	0.0271428	0.0574794		0.0269592	0.0493287	0.0558095		0.829755	1.07015	0.131381
		0.00358819	0.00394772	0.0111729		0.100199	2.1138	1.83021		0.0202366	0.00898255	0.0647765		0.00434564	0.0193689	0.0164997		0.00745587	0.00562906	0.0112132		0.0106794	0.0113268	0.0308298		0.0606293	1.88686	1.72184
		0.00558686	0.00349753	0.0148408		-0.373972	1.65637	3.24321		0.0227924	0.0135483	0.0527216		0.00985078	0.031814	0.0130735		0.00965556	0.00867826	0.00729408		0.0140996	0.0180135	0.024363		0.277593	0.727927	0.352486
		0.00477636	0.00268786	0.0172079		-0.437257	2.60272	5.40208		0.0253811	0.0229473	0.0465715		0.010301	0.0430313	0.0230966		0.0357269	0.0244022	0.00787714		0.023803	0.0301269	0.0258484		0.265676	0.0859289	-0.142017
		0.0206534	0.0132926	0.084075		-0.356399	3.07075	5.32496		0.167345	0.113808	0.259151		0.0566848	0.0758315	0.0292197		0.0492232	0.0461197	0.0494475		0.0910842	0.0785863	0.112606		-0.137213	0.236285	0.432897
		0.0155112	0.0177448	0.0419981		0.143996	1.70759	1.36679		0.0525157	0.0558275	0.0716966		0.0368862	0.0802506	0.0160046		0.0101208	0.0150197	0.041257		0.0331743	0.0503659	0.0429861		0.518224	0.295766	-0.146525
		0.00976227	0.00544975	0.0278578		-0.441754	1.85362	4.11176		0.0442864	0.0200619	0.0703854		0.0229423	0.0547268	0.0271697		0.0437891	0.0222771	0.00924714		0.0370059	0.0323553	0.0356007		-0.125673	-0.0379721	0.100306
		0.00649614	0.00806211	0.0274218		0.24106	3.22124	2.40132		0.0219036	0.026486	0.0220916		0.0134816	0.0431669	0.0210584		0.0178525	0.0164894	0.0105098		0.0177459	0.0287141	0.0178866		0.618068	0.00792847	-0.377079
		0.00567738	0.00962112	0.0116823		0.694643	1.0577	0.214237		0.0384462	0.0397344	0.0437489		0.0174552	0.0277557	0.053815		0.023945	0.0142948	0.0140219		0.0266154	0.0272617	0.0371953		0.0242799	0.397508	0.364381
		0.00615185	0.00654689	0.00872174		0.0642142	0.417742	0.332196		0.0254404	0.0151215	0.0295331		0.0138881	0.0261617	0.0147446		0.0182776	0.0272948	0.0221958		0.019202	0.0228593	0.0221578		0.190465	0.153932	-0.0306884
		0.0121606	0.00974262	0.0210987		-0.198839	0.735002	1.16561		0.0277145	0.0275717	0.0784973		0.0231982	0.042681	0.0249057		0.00977447	0.0190246	0.0142972		0.0202291	0.0297591	0.0392334		0.471105	0.939458	0.318368
		0.0206442	0.0246372	0.0380255		0.193417	0.841943	0.54342		0.0301663	0.063516	0.0530267		0.0193229	0.0463389	0.0421463		0.0143266	0.0281936	0.040321		0.0212719	0.0460162	0.0451647		1.16323	1.12321	-0.0185043
		0.0254519	0.0103	0.0293241		-0.595315	0.15214	1.84701		0.0492832	0.0209025	0.0809639		0.0193682	0.0514651	0.0354484		0.0207529	0.048034	0.010122		0.0298014	0.0401339	0.0421781		0.346708	0.415304	0.0509358
		0.00402014	0.014069	0.0121719		2.49963	2.02773	-0.134843		0.0121912	0.0194598	0.037896		0.0176241	0.0400316	0.0311672		0.0169889	0.00810862	0.0104427		0.0156014	0.0225334	0.026502		0.444316	0.698691	0.176121
		0.0141348	0.0203239	0.0602494		0.43786	3.26248	1.96446		0.0265528	0.0764972	0.0385381		0.0246675	0.0344413	0.034156		0.0332418	0.0686766	0.00760186		0.028154	0.0598717	0.0267653		1.12658	-0.0493261	-0.552956
		0.0639479	0.0460982	0.133548		-0.27913	1.08839	1.89704		0.0481931	0.136396	0.109513		0.0821474	0.0842946	0.0385051		0.0461528	0.0630182	0.0301736		0.0588311	0.0945698	0.0593972		0.607479	0.00962176	-0.371922
		0.0104841	0.0052389	0.0148754		-0.500299	0.418853	1.83941		0.0385568	0.0335423	0.0527601		0.0323633	0.0592369	0.0206543		0.0343652	0.00733508	0.0105837		0.0350951	0.0333714	0.0279994		-0.0491145	-0.202186	-0.160978
		0.014658	0.00781978	0.0113758		-0.466519	-0.223922	0.454745		0.0575691	0.02517	0.0253504		0.0577372	0.0433357	0.0178784		0.034746	0.0280853	0.00712509		0.0500175	0.032197	0.0167846		-0.356285	-0.664425	-0.47869
		0.0121189	0.00604834	0.0160768		-0.500916	0.326595	1.65806		0.0185973	0.0213857	0.0609984		0.0237889	0.0441479	0.018211		0.0128009	0.0186487	0.00532828		0.0183957	0.0280608	0.0281792		0.5254	0.531841	0.00422241
		0.00712292	0.00223181	0.0380157		-0.686672	4.33709	16.0336		0.0345638	0.0310905	0.0533532		0.0270462	0.0657835	0.024532		0.0187036	0.0203134	0.0118115		0.0267712	0.0390625	0.0298989		0.459122	0.11683	-0.234587
		0.00474555	0.00335519	0.00575886		-0.292982	0.213529	0.716405		0.0139613	0.024416	0.0208179		0.0131097	0.0339194	0.0184095		0.00337234	0.0119913	0.00702828		0.0101478	0.0234423	0.0154186		1.31009	0.5194	-0.342275
		0.00671868	0.00303767	0.0156471		-0.547877	1.32889	4.15101		0.0277986	0.0238639	0.0851814		0.0112438	0.0434447	0.0164794		0.0204267	0.013146	0.0099497		0.0198231	0.0268182	0.0372035		0.352878	0.876778	0.387248
		0.00462607	0.00250293	0.0164726		-0.458952	2.56081	5.58132		0.0217443	0.0172382	0.0364709		0.00824131	0.0300998	0.0205348		0.0179897	0.0175061	0.00681528		0.0159918	0.0216147	0.0212737		0.351616	0.330289	-0.0157787
		0.00378584	0.00320593	0.00983063		-0.153177	1.59669	2.06638		0.0173099	0.020372	0.026664		0.0204231	0.0435317	0.0145332		0.00823855	0.0150111	0.00498847		0.0153238	0.0263049	0.0153952		0.716601	0.00465659	-0.414741
		0.00145173	0.00232464	0.0139705		0.601289	8.62337	5.00977		0.00730644	0.0120877	0.0177427		0.0153533	0.041271	0.0142703		0.000519383	0.00623241	0.00604178		0.00772638	0.0198637	0.0126849		1.57089	0.641769	-0.361401
		0.00299895	0.00507992	0.0244173		0.6939	7.14196	3.80664		0.0213333	0.0495272	0.0511643		0.0127568	0.0313114	0.0195547		0.0192811	0.0204188	0.00674776		0.0177904	0.0337525	0.0258223		0.89723	0.451471	-0.234952
		0.0121342	0.00816331	0.0996722		-0.327245	7.21418	11.2098		0.0348716	0.0410041	0.0864945		0.0123772	0.0469184	0.0306693		0.00910818	0.0247584	0.0354714		0.0187856	0.0375603	0.0508784		0.999414	1.70836	0.354579
		0.0133225	0.00514832	0.0348672		-0.613563	1.61716	5.77255		0.0352651	0.0249677	0.0599001		0.0428722	0.0698412	0.0351424		0.0183261	0.0251844	0.0242922		0.0321545	0.0399978	0.0397782		0.243925	0.237097	-0.0054893
	1201-10032021
		Light (Q4) S1	Light (Q4) S2	Light (Q4) S3						Q1 S1	Q1 S2	Q1 S3		Q2 S1	Q2 S2	Q2 S3		Q3 S1	Q3 S2	Q3 S3
		0.0087934	0.0114157	0.0142433		0.298208	0.619777	0.247702		0.0278615	0.113473	0.0667307		0.0328275	0.0797285	0.0128435		0.0161833	0.00993167	0.0555513		0.0256241	0.067711	0.0450418		1.64247	0.757789	-0.334793
		0.0095638	0.012659	0.0323842		0.323643	2.38612	1.55819		0.0199449	0.11076	0.084986		0.0251581	0.047897	0.00962496		0.0251093	0.025505	0.0677764		0.0234041	0.0613874	0.0541291		1.62294	1.31281	-0.118238
		0.0276664	0.0456148	0.143805		0.648743	4.19781	2.15259		0.0950449	0.278577	0.121461		0.195437	0.571084	0.0459215		0.106553	0.0908283	0.248409		0.132345	0.313496	0.138597		1.36878	0.0472416	-0.557899
		0.00558268	0.00773441	0.0112343		0.38543	1.01234	0.452503		0.0307083	0.142339	0.0502701		0.00783212	0.0206884	0.00597966		0.00742785	0.0156814	0.037987		0.0153227	0.0595697	0.0314122		2.88766	1.05004	-0.472681
		0.0363188	0.0314356	0.0805702		-0.134453	1.21842	1.56302		0.0532319	0.192479	0.271087		0.0835059	0.315003	0.0444061		0.0057014	0.0428374	0.0637882		0.0474797	0.18344	0.126427		2.86354	1.66276	-0.310797
		0.0177904	0.0257177	0.0272007		0.445592	0.528952	0.0576652		0.0486252	0.132527	0.0385473		0.00939787	0.0270411	0.0164887		0.0243756	0.0224285	0.100104		0.0274662	0.0606654	0.0517133		1.20873	0.882796	-0.147566
		0.00262809	0.00322738	0.0131608		0.228032	4.00774	3.07786		0.0296554	0.0388395	0.0325204		0.00634607	0.0256976	0.00502463		0.00709752	0.0126992	0.0367544		0.0143663	0.0257455	0.0247665		0.79207	0.723926	-0.0380252
		0.0252349	0.0242399	0.0408378		-0.039427	0.618309	0.684733		0.103887	0.082122	0.100837		0.0201465	0.0610525	0.0502764		0.0257001	0.0281202	0.117891		0.0499111	0.0570982	0.0896682		0.143999	0.796559	0.570421
		0.00388785	0.00465958	0.0194181		0.198496	3.99456	3.16736		0.0357278	0.0997994	0.075302		0.0261009	0.0240223	0.0120906		0.00744312	0.0243055	0.085721		0.0230906	0.0493757	0.0577045		1.13835	1.49905	0.168682
		0.0204531	0.0107754	0.0246012		-0.473168	0.202807	1.28309		0.0335785	0.0854072	0.0961126		0.0550022	0.110018	0.00502959		0.0213687	0.0148386	0.0646089		0.0366498	0.070088	0.0552504		0.912368	0.507521	-0.2117
		0.00877436	0.0512169	0.0381426		4.83711	3.34705	-0.255273		0.067888	0.102054	0.118263		0.0239582	0.0458367	0.0211728		0.0366614	0.0238996	0.0603809		0.0428359	0.0572635	0.0666055		0.336813	0.5549	0.163139
		0.0367315	0.0596797	0.0820423		0.624754	1.23357	0.374711		0.0588032	0.192945	0.101007		0.0844869	0.102788	0.00760188		0.0522971	0.0594796	0.37585		0.0651958	0.118404	0.161486		0.816135	1.47694	0.363855
		0.00306242	0.0117946	0.0171956		2.8514	4.61504	0.457923		0.0502681	0.103372	0.0977221		0.00866476	0.0458057	0.0156456		0.0193889	0.0279132	0.0459531		0.0261072	0.0590301	0.0531069		1.26106	1.03418	-0.100342
		0.0109388	0.0492921	0.096735		3.50615	7.84326	0.962486		0.0545358	0.0750953	0.280562		0.0220963	0.0710463	0.0391737		0.0505247	0.0550665	0.2123		0.0423856	0.0670694	0.177345		0.582363	3.1841	1.64421
		0.00179754	0.00325014	0.0163505		0.808102	8.09601	4.03069		0.0378064	0.100765	0.060658		0.00696485	0.0216468	0.0059006		0.0089791	0.0127068	0.0498152		0.0179168	0.0450396	0.0387913		1.51382	1.16508	-0.13873
		0.0238896	0.0258396	0.0556681		0.0816258	1.33023	1.15437		0.0905551	0.0806096	0.051941		0.0651984	0.111615	0.013371		0.0049628	0.0289042	0.0895521		0.0535721	0.0737095	0.0516214		0.375895	-0.036413	-0.299665
		0.0115757	0.00847939	0.0294358		-0.26748	1.5429	2.47145		0.0357028	0.0628791	0.0547544		0.0113668	0.0432135	0.00979754		0.0194547	0.0175172	0.0443224		0.0221748	0.0412033	0.0362914		0.858115	0.636609	-0.11921
	4201-04082020
		Light (Q2) S1	Light (Q2) S2	Light (Q2) S3						Q1 S1	Q1 S2	Q1 S3		Q3 S1	Q3 S2	Q3 S3		Q4 S1	Q4 S2	Q4 S3
		0.132192	0.127729	0.0958057		-0.0337604	-0.275252	-0.24993		0.110372	0.134466	0.101354		0.0100522	0.0267986	0.0841039		0.0921402	0.0476116	0.0562776		0.0708547	0.0696256	0.0805785		-0.0173468	0.137237	0.157312
		0.144847	0.0559753	0.0523381		-0.613555	-0.638665	-0.0649772		0.0861825	0.0730921	0.0969764		0.0601047	0.0899303	0.0809687		0.0775936	0.0539004	0.0226783		0.0746269	0.0723076	0.0668745		-0.0310789	-0.103883	-0.0751393
		0.353065	0.355406	0.202594		0.00663149	-0.426184	-0.429964		0.112721	0.181695	0.145483		0.127315	0.167733	0.223972		0.219624	0.170577	0.316201		0.15322	0.173335	0.228552		0.131279	0.491656	0.318557
		0.133684	0.0886908	0.0754215		-0.336566	-0.435824	-0.149613		0.122772	0.259207	0.537587		0.104674	0.153542	0.188499		0.0812517	0.0423528	0.0166401		0.102899	0.151701	0.247575		0.474268	1.406	0.631999
		0.0771294	0.0473318	0.0512707		-0.386332	-0.335264	0.0832183		0.13818	0.0731177	0.0822198		0.0097826	0.0210947	0.0192518		0.0384444	0.0300203	0.0455614		0.0621355	0.0414109	0.049011		-0.333539	-0.211225	0.183528
		0.0406767	0.0228676	0.013921		-0.43782	-0.657764	-0.391235		0.0162062	0.0310518	0.041138		0.00356721	0.00891974	0.00779953		0.00568906	0.0130554	0.00725346		0.0084875	0.0176756	0.0187303		1.08255	1.20681	0.0596695
		0.0114625	0.0216869	0.0109169		0.891979	-0.0476021	-0.496613		0.0437693	0.0718816	0.0421688		0.00148979	0.0105231	0.0125042		0.0140665	0.0244659	0.0114222		0.0197752	0.0356235	0.0220317		0.801424	0.114108	-0.38154
		0.0268865	0.0207115	0.0306295		-0.229671	0.139213	0.478866		0.0202718	0.0375738	0.116358		0.00349351	0.0100388	0.0117587		0.0125597	0.0175626	0.0129236		0.0121083	0.021725	0.0470133		0.794224	2.88273	1.16402
		0.0430922	0.0467476	0.0283044		0.0848261	-0.343166	-0.394526		0.0629244	0.0571735	0.0650424		0.0167816	0.0238175	0.0322752		0.0199567	0.032338	0.0266646		0.0332209	0.0377763	0.0413274		0.137125	0.244018	0.0940026
		0.0706212	0.0277977	0.0423027		-0.606383	-0.400991	0.521807		0.0453313	0.0963048	0.124474		0.00742294	0.025714	0.0491547		0.0771899	0.0286859	0.0162585		0.0433147	0.0502349	0.0632958		0.159766	0.461302	0.259997
		0.108363	0.0890126	0.0396876		-0.178567	-0.633752	-0.554135		0.220222	0.451223	0.315066		0.0954141	0.149026	0.217124		0.055248	0.0214402	0.0128094		0.123628	0.20723	0.181666		0.676233	0.469459	-0.123356
		0.0934466	0.0711209	0.0209476		-0.238914	-0.775833	-0.705465		0.0436128	0.0499863	0.0664576		0.00642745	0.00708596	0.0298027		0.0395168	0.0424714	0.0334468		0.0298523	0.0331812	0.0432357		0.111511	0.448318	0.303018
		0.164837	0.10151	0.121898		-0.384182	-0.260493	0.200854		0.114491	0.101541	0.111437		0.0327079	0.0350416	0.0291354		0.126087	0.0742582	0.0344982		0.0910951	0.0702804	0.058357		-0.228495	-0.359384	-0.169654
		0.0440662	0.0227502	0.0353953		-0.483727	-0.196769	0.555827		0.0214131	0.0407374	0.117958		0.00404042	0.00965302	0.0232647		0.0274855	0.0249534	0.0138531		0.0176463	0.0251146	0.0516918		0.42322	1.92932	1.05824
		0.0233293	0.0234215	0.0263481		0.00395226	0.1294	0.124954		0.0334189	0.0440191	0.0882763		0.0042455	0.0120117	0.0186851		0.0189896	0.014351	0.00236369		0.0188847	0.0234606	0.0364417		0.242311	0.929698	0.553313
		0.0205929	0.0248087	0.022548		0.20472	0.0949421	-0.0911229		0.0328052	0.0326905	0.0959707		0.00518052	0.0129197	0.0442503		0.0153288	0.0164214	0.0218959		0.0177715	0.0206772	0.054039		0.163504	2.04077	1.61346
		0.0458837	0.0252152	0.0229436		-0.450455	-0.499963	-0.0900889		0.0783158	0.119033	0.0640837		0.0150766	0.0221698	0.0136558		0.0284375	0.0212966	0.0300341		0.04061	0.0541666	0.0359245		0.333825	-0.115377	-0.336777
		0.0778583	0.0401318	0.0496965		-0.484553	-0.361706	0.238333		0.0580783	0.0790425	0.318854		0.00289858	0.0242301	0.0312089		0.0435046	0.0440941	0.0162315		0.0348272	0.0491222	0.122098		0.410457	2.50583	1.4856
		0.0471727	0.0331746	0.0306869		-0.296742	-0.349477	-0.0749865		0.0537709	0.106067	0.0831545		0.0138297	0.0341019	0.0412115		0.0718404	0.0611289	0.049082		0.0464803	0.0670994	0.057816		0.443608	0.243881	-0.138353
		0.0575903	0.0368948	0.0663003		-0.359357	0.151241	0.79701		0.0697991	0.109569	0.0984593		0.0142521	0.0515818	0.061324		0.0341241	0.0194454	0.0270118		0.0393917	0.0601987	0.0622651		0.528205	0.580663	0.0343263
		0.228033	0.194205	0.18148		-0.148344	-0.20415	-0.0655273		0.265116	0.110844	0.201671		0.0334148	0.0632617	0.070754		0.0149424	0.0280627	0.0149735		0.104491	0.0673896	0.0957993		-0.355068	-0.0831805	0.421574
		0.216498	0.12999	0.0754369		-0.399577	-0.651558	-0.419672		0.295733	0.298519	0.176197		0.0157945	0.0411086	0.088878		0.0251918	0.0250327	0.0254252		0.11224	0.121553	0.0968333		0.0829796	-0.137264	-0.203368
		0.0205369	0.0369769	0.0253689		0.800511	0.235286	-0.313925		0.0263737	0.03461	0.0319365		0.00856531	0.0070759	0.00676676		0.0221656	0.0191764	0.00964075		0.0190349	0.0202874	0.0161147		0.0658028	-0.153413	-0.205682
		0.16431	0.104423	0.0600341		-0.364472	-0.634628	-0.42509		0.116603	0.12628	0.243716		0.0242836	0.0489226	0.0661575		0.0268635	0.0581833	0.0369493		0.0559166	0.0777954	0.115608		0.391276	1.0675	0.486048
		0.0856402	0.0262806	0.0719559		-0.693128	-0.159788	1.73799		0.0287269	0.110872	0.377069		0.00858554	0.0572896	0.100125		0.0522324	0.0341199	0.0270654		0.0298483	0.0674272	0.168086		1.259	4.63136	1.49286
	Figure 5d
				CA1			CA3
				Animal 1	Animal 2	Animal 3	Animal 1	Animal 2	Animal 3
		Day 0	eCPLX density	5.59353	9.91571	8.37794	11.8623	12.0724	15.843
			VGluT1 area	11.8725	8.0525	8.667	16.5305	14.6755	16.0745
		Day 3	eCPLX density	5.90559	7.02678	5.48293	12.0673	10.7995	13.6599
			VGluT1 area	11.0015	8.964	9.1785	16.3995	15.518	14.718
		Day 6	eCPLX density	3.94986	4.23328	1.67489	5.83475	3.73456	5.41283
			VGluT1 area	8.01	7.14	8.6215	13.588	15.8935	16.5785
		Day 9	eCPLX density	0.894574	3.01672	1.11549	2.0351	4.82922	3.87257
			VGluT1 area	9.1565	7.3345	9.3165	17.2175	13.4005	17.187
	Figure 5f,g
		Animal information					Port A					Port B			Port C			Port D			Port A*
		Animal	Cage #	Tag	Sex	Group	Day1	Day2	Day3	Day4	Day5	Day6	Day7	Day8	Day9	Day10	Day11	Day12	Day13	Day14	Day15	Day16	Day17	Day18	Day19	eCPLX3 density
		2752	1	900200000631283	Female	TMP	55.4773	53.1096	42.3383	46.3824	42.2374	58.4498	37.575	33.9286	82.3661	77.5538	78.5577	93.8907	87.0879	95.114	44.4298	31.81	42.1305	40.1949	37.6316	4.46993
		2962	1	900200000627099	Female	TMP	53.8818	27.6923	28.3742	24.2424	21.9417	47.7557	25.9336	18.2418	82.7751	79.5824	86.8651	73.2606	70.9853	76.7538	42.1273	10.2804	6.59026	9.61538	10.5263	2.98533
		2963	1	900200000627114	Female	TMP	84.8721	93.1538	36.209	39.9001	27.9119	41.0811	34.8399	34.8432	58.5612	35.4783	35.3728	68.1319	61.2952	54.4861	35.2273	41.8103	44.7598	25.5914	34.0611	6.33825
		2750	2	900200000630732	Male	TMP	60.2041	37.5826	36.6169	36.5912	43.2024	54.0692	30.3553	27.3087	75.2257	34.005	23.1788	54.584	33.956	28.5549	49.3138	36.0558	42.7996	40.6852	41.4634	7.68349
		2771	2	900200000630351	Male	TMP	91.0387	56.7633	48.5759	62.963	44.74	62.2561	51.6729	40.5995	75.5765	31.7139	41.7204	68.1778	61.6319	41.0256	78.7511	57.638	63.8066	64.465	61.4035	5.26017
		2942	2	900200000628997	Male	TMP	68.1081	33.6905	31.1288	28.1046	41.1765	85.8495	83.8258	68.0683	58.0682	38.0232	42.621	80.3011	51.8359	33.1551	43.0894	34.4771	33.2322	33.4443	28.7758	7.61497
		A3487	3	900200000665519	Male	TMP	67.3684	50.9415	48.9152	49.5298	45.8476	71.5922	54.9264	39.9725	60.5178	41.9408	41.5119	90.9441	87.4529	91.9818	27.8429	38.3033	34.8101	45.8637	40.7407	3.60207
		A3617	4	900200000667336	Female	TMP	55.4958	24.0246	23.925	23.9834	23.2618	94.7853	41.7823	18.9516	95.2199	42.5875	31.0223	42.455	38.0368	28.2692	71.4103	30.6968	35.3618	55.665	46.7112	10.6863
		A3625	4	900200000667901	Female	TMP	95.0704	58.4821	29.7425	33.6371	29.7479	63.5593	17.1079	55.4264	99.8267	99.6158	98.4709	48.5279	37.5963	64.0599	46.1345	44.1558	35.5102	24.6844	38.3244	1.87924
		A3867	3	900200000667591	Male	TMP	59.9421	60.3575	61.8799	27.2575	41.9048	54.7305	52.0803	32.0733	44.4545	22.6528	17.9894	33.2186	28.3071	16.9213	45.9633	34.8613	28.3142	26.1719	25.4302	7.91973
		A4036	3	900200000666170	Male	TMP	56.4555	28.3644	38.6801	33.2464	23.741	70.5607	27.0451	43.0948	80.0592	82.0418	88.8095	34.2214	30.4821	34.8214	40.3086	30.6519	29.4925	36.5994	37.0871	6.0736
		A5357	4	900200000669997	Female	TMP	92.5777	65.4934	66.4948	50.8075	50.6173	89.8113	76.5816	52.2601	79.795	34.012	50.7087	79.6875	59.0796	75.9791	55.8824	60.7863	49.0864	38.1339	55.4839	3.9423
		A5360	4	900200000669801	Female	TMP	66.5037	39.4614	27.1689	27.9485	30.265	75.3333	42.6951	49.4874	65.5941	37.873	34.6995	73.5876	60.5304	54.3478	60.989	59.0267	93.318	97.2973	93.9297	5.93193
		2736	1	900200000627195	Female	Veh	61.578	40.0783	30.5946	29.0909	33.4879	41.8066	27.0064	44.9024	59.0438	40.6623	41.0783	38.8462	25.0585	32.6015	63.3152	32.6843	40.824	33.8398	31.8052
		2964	1	900200000629219	Female	Veh	74.8428	40.767	35.0575	46.594	34.1007	89.9752	89.4561	52.8682	73.9496	51.107	37.5218	65.5042	31.4508	31.7283	66.2095	34.8039	47.9933	46.6981	48.1788
		2716	2	900200000629267	Male	Veh	73.4254	20.9911	14.9723	14.364	22.696	32.5463	19.2253	19.8225	32.5926	15.711	20.7394	67.6339	17.6069	28.3784	57.9277	38.6403	32.6222	31.8866	21.8349
		2726	2	900200000616488	Male	Veh	87.7419	72.8542	55.5889	46.5614	58.2382	52.867	34.8837	35.9935	73.9837	48.2699	55.6818	62.7632	48.6441	44.6328	49.7744	43.7398	42.4754	44.2308	47.4892
		2731	2	900200000627940	Male	Veh	63.5779	47.25	44.6309	47.5028	42.6523	39.0949	28.3562	23.4818	93.0175	44.8355	28.5211	41.836	23.6842	21.733	47.5581	46.461	35.6858	23.7154	24.7834
		A3494	3	900200000669825	Male	Veh	97.776	78.9552	87.1084	43.6674	37.2211	67.7966	46.1538	51.5763	74.4871	58.062	50.0537	48.3168	47.3086	37.6514	65.5521	51.4658	64.202	62.9371	50.2304
		A3498	4	900200000669830	Female	Veh	61.7383	40.4878	50.4573	46.7405	47.5593	90.125	94.7272	90.3649	71.4286	63.0694	62.8544	67.9904	59.1009	42.8969	74.0236	46.3151	39.5167	45.2071	41.1402
		A3626	4	900200000666413	Female	Veh	83.2331	58.1752	48.1481	51.2311	52.6977	98.2101	85.6343	52.836	68.0575	42.4152	52.9555	68.7281	49.1304	44.9306	79.6687	65.5447	57.6809	52.6087	67.9089
		A3767	3	900200000667297	Male	Veh	62.9885	30.3202	30.1493	26.5241	14.9938	40.1408	21.8453	19.589	50.9906	39.0041	34.2331	60.0216	34.4828	21.8898	36.7661	20.4545	22.6629	32.664	23.3333
		A4040	4	900200000631827	Female	Veh	71.2329	40.0415	45.364	41.4613	20.7216	73.7738	32.8551	26.2542	88.6003	40.0743	48.4925	59.8147	46.8944	49.1481	87.865	63.944	49.3036	58.8235	65.7391
		A4387	3	900200000669407	Male	Veh	70.5136	42.3341	48.0334	43.6469	60.1887	74.9695	68.9819	60.9968	50.6116	32.5266	30.6271	77.9555	66.8939	62.3846	64.0709	56.383	42.2399	53.5452	33.1177
		A5358	4	900200000669302	Female	Veh	79.2549	47.6987	55.9543	46.5875	58.1927	76.0766	46.8069	58.7302	79.6798	67.3893	61.1172	71.8168	58.0899	53.8781	79.9395	66	76.5734	76.1155	73.7255

## Sheet: Extended Data Figure 5
		Extended Data Figure 5e
			Total cell count of N2c-tdTomato and N2c-tdTomato+EGFP cells per region
				Animal 1		Animal 2		Animal 3		Animal 4
				tdTomato	tdTomato + GFP	tdTomato	tdTomato + GFP	tdTomato	tdTomato + GFP	tdTomato	tdTomato + GFP
			DG	745	469	850	222	872	432	338	164
			CA3	882	339	3245	655	2599	324	3049	452
			CA1	2765	841	4189	617	4444	1362	3961	810
			Sub	757	321	3393	641	1242	506	662	150
			SP	23	1	13	0	28	0	18	3
			MEC	1493	13	1210	88	1537	0	1009	17
			LEC	460	0	84	0	376	1	184	3
			Calculated fractions of total count:
			1st order neurons (EGFP + tdTomato)
			region	Animal 1	Animal 2	Animal 3	Animal 4	Average	SEM
			DG	23.8071	10.3981	16.4634	10.4061	15.2687	3.18459
			CA3	17.2081	30.6792	12.3476	28.6802	22.2288	4.43354
			CA1	42.6904	28.8993	51.9055	51.3959	43.7228	5.3746
			Sub	16.2944	30.0234	19.2835	9.51777	18.7798	4.26844
			SP	0.0507614	0	0	0.190355	0.0602792	0.0449792
			MEC	0.659898	4.12178	0	1.07868	1.46509	0.912968
			LEC	0	0	0.0381098	0.190355	0.0571163	0.0453123
			2nd order neurons (tdTomato only)
				Animal 1	Animal 2	Animal 3	Animal 4	Average	SEM
			DG	5.36861	5.83589	5.19297	2.28287	4.67008	0.80722
			CA3	10.5621	24.0684	26.85	34.0724	23.8882	4.91687
			CA1	37.4246	33.1939	36.3744	41.3409	37.0834	1.6801
			Sub	8.48084	25.5738	8.68642	6.7174	12.3646	4.42519
			SP	0.427932	0.120807	0.330461	0.196799	0.269	0.0684418
			MEC	28.7882	10.4265	18.14	13.015	17.5924	4.06148
			LEC	8.94768	0.780597	4.42582	2.3747	4.1322	1.77005

## Sheet: Extended Data Figure 8
																	Extended Data Figure 8h			Extended Data Figure 8i			Extended Data Figure 8j
		Labeling	count	Area (um)	Area (%)				Labeling	count	Area (um)	Area (%)
		VGluT1	704	297.272	18.617		28.6564		VGluT1	1290	674.115	18.626		2.54043			ChR2-EGFP3X/eCPLX3	SypEGFP3X/eCPLX3		ChR2-EGFP3X/eGFP	SypEGFP3X/eGFP		SypEGFP/VGluT1	ChR2-EGFP/VGluT1
		Cplx3	249	71.358	4.469		67.5812		Cplx3	445	131.957	3.646		2.53229			28.6564	2.54043		67.5812	2.53229		9.91986	6.0846
		ChR2-EGFP	152	72.683	4.552		6.0846		SypGFP	364	111.219	3.073		9.91986			25.2864	5.0812		68.1914	6.83026		12.5503	8.96147
		VGluT1+Cplx3	167	37.304	2.336				VGluT1+Cplx3	284	60.659	1.676					41.6166	2.97113		47.4535	3.53772		13.3637	5.93031
		VGluT1+ChR2-EGFP	65	15.818	0.991				VGluT1+SypGFP	272	60.854	1.681					34.9563	0.353637		68.953	0.524092		9.32586	10.7341
		Cplx3+ChR2-EGFP	78	24.696	1.547				Cplx3+SypGFP	13	1.923	0.053					21.5555	8.03643		68.952	2.98186		24.0045	6.80551
		VGluT1+Cplx3+ChR2-EGFP	48	10.69	0.669				VGluT1+Cplx3+SypGFP	11	1.541	0.043					36.5244	3.99356		53.3413	1.02468		19.9313	7.81495
																	32.424			54.1257				7.59257
		VGluT1	688	301.024	18.852		34.9563		VGluT1	1385	536.211	14.816		5.0812
		Cplx3	246	79.608	4.985		68.953		Cplx3	678	271.251	7.495		6.83026
		ChR2-EGFP	190	96.43	6.039		10.7341		SypGFP	459	195.688	5.407		12.5503
		VGluT1+Cplx3	201	52.6	3.294				VGluT1+Cplx3	343	77.403	2.139
		VGluT1+ChR2-EGFP	106	26.666	1.67				VGluT1+SypGFP	259	57.582	1.591
		Cplx3+ChR2-EGFP	102	30.846	1.932				Cplx3+SypGFP	51	9.28	0.256
		VGluT1+Cplx3+ChR2-EGFP	78	18.387	1.152				VGluT1+Cplx3+SypGFP	22	3.933	0.109
		VGluT1	676	325.888	20.409		32.424		VGluT1	1438	745.334	20.594		2.97113
		Cplx3	252	68.358	4.281		54.1257		Cplx3	578	236.224	6.527		3.53772
		ChR2-EGFP	157	95.229	5.964		7.59257		SypGFP	502	187.618	5.184		13.3637
		VGluT1+Cplx3	173	36.658	2.296				VGluT1+Cplx3	387	102.318	2.827
		VGluT1+ChR2-EGFP	99	21.96	1.375				VGluT1+SypGFP	354	85.931	2.374
		Cplx3+ChR2-EGFP	96	24.026	1.505				Cplx3+SypGFP	26	4.546	0.126
		VGluT1+Cplx3+ChR2-EGFP	63	11.886	0.744				VGluT1+Cplx3+SypGFP	19	3.04	0.084
		VGluT1	661	256.565	16.067		25.2864		VGluT1	540	228.219	14.292		0.353637
		Cplx3	260	82.469	5.165		68.1914		Cplx3	183	51.976	3.255		0.524092
		ChR2-EGFP	121	94.789	5.936		8.96147		SypGFP	159	51.693	3.237		9.32586
		VGluT1+Cplx3	207	49.936	3.127				VGluT1+Cplx3	126	27.712	1.735
		VGluT1+ChR2-EGFP	66	18.517	1.16				VGluT1+SypGFP	98	18.699	1.171
		Cplx3+ChR2-EGFP	74	27.011	1.692				Cplx3+SypGFP	3	0.342	0.021
		VGluT1+Cplx3+ChR2-EGFP	50	12.627	0.791				VGluT1+Cplx3+SypGFP	1	0.098	0.006
		VGluT1	622	265.672	16.638		21.5555		VGluT1	619	273.872	17.151		8.03643
		Cplx3	259	77.186	4.834		68.952		Cplx3	170	74.997	4.697		2.98186
		ChR2-EGFP	134	69.373	4.344		6.80551		EGFP	310	136.354	8.539		24.0045
		VGluT1+Cplx3	200	47.496	2.974				VGluT1+Cplx3	92	22.398	1.403
		VGluT1+ChR2-EGFP	59	14.848	0.93				VGluT1+EGFP	229	60.365	3.78
		Cplx3+ChR2-EGFP	81	22.158	1.388				Cplx3+EGFP	17	3.152	0.197
		VGluT1+Cplx3+ChR2-EGFP	44	10.238	0.641				VGluT1+Cplx3+EGFP	8	1.8	0.113
		VGluT1	618	278.539	17.444		41.6166		VGluT1	642	306.235	19.178		3.99356
		Cplx3	106	34.235	2.144		47.4535		Cplx3	121	46.149	2.89		1.02468
		ChR2-EGFP	98	87.533	5.482		5.93031		EGFP	291	155.573	9.743		19.9313
		VGluT1+Cplx3	72	17.642	1.105				VGluT1+Cplx3	60	14.899	0.933
		VGluT1+ChR2-EGFP	54	15.472	0.969				VGluT1+EGFP	214	58.067	3.636
		Cplx3+ChR2-EGFP	42	13.755	0.861				Cplx3+EGFP	5	1.406	0.088
		VGluT1+Cplx3+ChR2-EGFP	30	7.342	0.46				VGluT1+Cplx3+EGFP	2	0.595	0.037
		VGluT1	693	250.029	15.658		36.5244
		Cplx3	209	53.118	3.327		53.3413
		ChR2-EGFP	204	114.93	7.197		7.81495
		VGluT1+Cplx3	132	25.613	1.604
		VGluT1+ChR2-EGFP	81	17.538	1.098
		Cplx3+ChR2-EGFP	91	22.365	1.401
		VGluT1+Cplx3+ChR2-EGFP	49	9.355	0.586

## Sheet: Extended Data Figure 9
		Fig. 9a				Fig. 9b					Fig. 9c					Fig. 9d				Fig. 9e				Fig. 9f
		Peak (from baseline)				Latency to onset					RT Lo-Hi%					Tau				duration				AMPA/NMDA ratio
		Kgluc (-60 mV)	CS-Gluc (-60 mV)	CS-Gluc (-40 mV)		Kgluc (-60 mV)	CS-Gluc (-60 mV)	CS-Gluc (-40 mV)			Kgluc (-60 mV)	CS-Gluc (-60 mV)	CS-Gluc (-40 mV)			Kgluc (-60 mV)	CS-Gluc (-60 mV)	CS-Gluc (-40 mV)		Kgluc (-60 mV)	CS-Gluc (-60 mV)	CS-Gluc (-40 mV)
		80.5206	43.129	1091.61		6.55	9.75	9.7			5.77502	10.9761	17.7005			5.62507	70.2219	170.166		49.1429	56.7333	181.374		69.9279
		149.391	41.3549	267.501		7.25	10.45	11.7			6.42166	11.5145	22.5808			6.05828	159.807	151.705		61.7536	65.3152	165.257		94.6053
		59.3193	763.34	692.583		7.4	5.4	7.6			5.54422	22.827	16.4752			6.96276	107.235	142.536		55.0978	126.739	153.996		87.201
		78.3226	108.877	674.419		8.9	28.6	9.75			2.74495	23.758	15.1599			10.5277	31.2506	124.073		24.1464	45.4203	128.091		122.232
		22.423	253.07	31.8581		4.45	5.8	10.5			9.90446	27.4011	7.90688			9.12641	140.56	196.032		55.1874	142.025	177.588		48.2734
		55.5123	603.939	91.0987		7.2	7.05	6.3			9.11175	11.2769	6.12967			10.5203	51.7655	96.7986		53.6161	60.3324	113.842		92.0874
		22.4891	26.2432	91.1649		5.6	6.05	9.15			1.95821	5.81173	6.6759			5.41535	27.5344	183.231		21.9972	24.0636	136.439
		20.5575	321.624	95.3243		7.75	7	7.4			9.03708	30.8893	7.50166			8.95263	94.1714	278.222		57.3013	89.2291	141.276
		20.0145	60.249	27.963		6.5	9.2	9.3			16.8865	10.5425	6.68502			7.44249	48.9789	63.4052		41.5308	53.1718	60.5647
		17.3417	54.2773				9.45				10.2168	19.7568					151.083			48.9269	107.307
		24.6439	824.354				6.1				19.1097	18.3521					77.1219			91.321	90.343
			44.0084				6.5					5.83543					72.7685				64.6314
			24.1214				11.05					14.1022					35.9891				42.9705
			25.7504				7.5					3.48978					22.2701				24.3761
		pValues
		Test	Comparison	Amp	Latency	RT	Tau	Duration
		Kruskal-Wallis	All groups	0.0159808	0.0685848	0.0718292	1.0036e-05	0.00027827
		Mann-Whitney	Kgluc (-60 mV) - CS-Gluc (-60 mV)	0.0456962	0.344585	0.0199835	8.2462e-05	0.146852
			Kgluc (+40 mV) - CS-Gluc (-60 mV)	0.361025	0.256722	0.395092	0.00505926	0.00146666
			Kgluc (-60 mV) - CS-Gluc (+40 mV)	0.00623701	0.0118053	0.32332	0.000412295	0.000355941
		pValues, Holm-Bonferroni adjusted
		Mann-Whitney	Kgluc (-60 mV) - CS-Gluc (-60 mV)	0.0913925	0.513443	0.0599505	0.00082459	0.146852
			Kgluc (+40 mV) - CS-Gluc (-60 mV)	0.361025	0.513443	0.64664	0.000247386	0.00293332
			Kgluc (-60 mV) - CS-Gluc (+40 mV)	0.018711	0.0354159	0.64664	0.00505926	0.00106782

## Sheet: Extended Data Figure 10
	Extended Data Figure 10b						Extended Data Figure 10c						Extended Data Figure 10d
		Occupancy total (light)						Occupancy above criterion (light)						Speed above criterion (light)
		animal 4001	animal 4901	animal 1201	animal 4201			animal 4001	animal 4901	animal 1201	animal 4201			animal 4001	animal 4901	animal 1201	animal 4201
	F1	6.89633	12.3079	15.9018	4.47948		F1	4.94916	11.3084	14.5293	3.82171		F1	10.8855	11.6173	11.8178	10.1089
	F2	6.70145	13.3282	11.3408	6.32424		F2	4.72973	10.6261	7.62201	4.75011		F2	8.80692	10.7328	10.0197	17.3411
	F3	8.78655	7.04888	7.27667	7.40467		F3	4.63673	6.35716	5.15135	4.67696		F3	8.81814	10.2812	8.53133	8.68486
		Occupancy total (No light)						Occupancy above criterion (No light)						Speed above criterion (No light)
		animal 4001	animal 4901	animal 1201	animal 4201			animal 4001	animal 4901	animal 1201	animal 4201			animal 4001	animal 4901	animal 1201	animal 4201
	F1	7.57673	6.76049	5.62416	9.67819		F1	5.29816	6.13303	5.04512	8.37764		F1	10.99	12.9564	13.7161	12.1389
	F2	6.79549	6.68317	5.99214	7.9454		F2	3.12407	5.32306	3.86125	6.05466		F2	9.79304	9.97106	7.95217	9.93289
	F3	7.35051	8.54448	8.24982	8.07793		F3	3.49797	7.06612	5.57244	6.16647		F3	8.74986	11.7155	11.8929	10.7386
	Extended Data Figure 10e																							Extended Data Figure 10f																							Extended Data Figure 10g
	4001-24072020
		Light (Q1) S1	Light (Q1) S2	Light (Q1) S3		Q2 S1	Q2 S2	Q2 S3		Q3 S1	Q3 S2	Q3 S3		Q4 S1	Q4 S2	Q4 S3		NoLight All Qs S1	NoLight All Qs S2	NoLight All Qs S3				4001-24072020																							4001-24072020
		1.79959	4.68998	6.07471		2.13312	6.72328	5.87021		1.63059	4.41006	4.88482		1.71733	4.21287	5.43854		1.82701	5.1154	5.39786					Light (Q1) S1	Light (Q1) S2	Light (Q1) S3		Q2 S1	Q2 S2	Q2 S3		Q3 S1	Q3 S2	Q3 S3		Q4 S1	Q4 S2	Q4 S3		NoLight All Qs S1	NoLight All Qs S2	NoLight All Qs S3					Light (Q1) S1	Light (Q1) S2
		1.44449	2.66491	3.21483		1.68171	3.35745	3.46069		2.0269	2.70953	2.77391		1.77205	3.85598	3.63725		1.82689	3.30765	3.29062					2.43972	7.65972	12.3524		3.4669	23.7757	9.56978		2.22759	6.3744	6.86656		2.73913	7.54135	8.78228		2.81121	12.5638	8.40621					0.159021	0.180451
		3.2357	2.49264	2.24362		4.83542	1.99117	2.33087		2.66912	2.56335	4.1028		2.33059	1.79426	2.03687		3.27838	2.11626	2.82351					2.32693	4.91239	5.39677		3.10635	6.19055	5.49036		2.81349	6.04694	5.09779		3.39325	6.61896	5.88549		3.10437	6.28548	5.49121					0.0680529	0.178796
		1.8363	1.76573	3.48703		0.741771	1.26091	1.63414		2.46225	3.05266	4.23006		2.21794	1.15929	1.66267		1.80732	1.82429	2.50896					5.26487	7.07729	3.87417		8.94677	4.15792	3.59863		4.76048	4.9046	13.2793		3.88749	2.67489	3.44472		5.86491	3.91247	6.77421					0.146417	0.085622
		4.00951	1.49902	1.32961		3.13106	3.00233	3.09023		2.03065	1.37229	2.26761		3.14891	5.65895	6.40249		2.77021	3.34452	3.92011					3.13547	4.05198	6.27277		1.8031	4.10649	5.53519		3.85971	4.21028	6.49832		9.19935	2.92249	4.79799		4.95405	3.74642	5.6105					0.188385	0.139364
		3.26489	0.721766	0.610562		2.75273	0.666977	0.623092		3.12571	0.928373	0.945391		2.86494	1.10039	1.19415		2.91446	0.898581	0.920876					8.32586	4.44305	4.55701		4.36464	6.54525	6.64602		4.43967	3.27938	5.80959		4.70974	9.87257	12.1051		4.50468	6.56574	8.18691					0.198394	0.0954357
		3.51273	0.958978	0.997217		3.13298	1.09346	2.09271		1.48531	2.47144	1.19095		3.12763	2.81817	4.04161		2.58197	2.12769	2.44176					4.13577	1.1422	1.08027		4.22992	1.86204	1.22935		4.12334	1.24391	3.61987		4.56263	1.9338	1.90019		4.30529	1.67992	2.2498					0.0332435	0
		0.56463	1.89541	2.71277		0.738812	1.12416	1.81388		0.522725	1.71598	2.01169		0.512275	1.21914	1.67278		0.591271	1.3531	1.83278					5.86564	2.23655	3.9396		5.93679	3.18355	5.49063		2.77737	8.01777	2.44792		5.30828	8.04475	7.31121		4.67415	6.41536	5.08326					0.191509	0.109091
		1.72193	2.25578	2.05967		3.24204	2.87452	2.9683		2.34129	1.28764	1.90463		2.60858	1.06094	2.89146		2.73064	1.74103	2.58813					1.25943	3.06944	4.46815		1.85955	1.70378	4.63782		0.868587	2.58856	3.63589		0.790215	2.13744	3.63871		1.17278	2.14326	3.97081					0.0572917	0.102351
		1.96541	1.5764	2.4568		1.12086	1.45195	1.31084		1.14866	0.887874	1.19933		0.93683	0.889674	0.72627		1.06878	1.0765	1.07881					3.03672	6.63016	3.23686		5.41398	4.4116	5.15676		4.84548	3.26168	2.91179		5.00543	3.49741	4.66719		5.0883	3.72357	4.24525					0.213296	0.361702
		0.914068	1.00964	0.942943		0.642953	0.701031	0.562903		0.622351	0.627284	0.626918		0.521472	0.459074	0.835868		0.595592	0.595796	0.67523					3.75387	3.63418	4.50358		1.55886	1.96647	3.01968		2.97421	1.90174	3.44055		1.32883	1.74647	1.31082		1.95396	1.87156	2.59035					0.0589172	0.0470016
		1.36003	0.868979	0.352338		0.262148	0.59218	0.372433		1.06053	1.46363	2.10041		0.352212	1.90516	2.38749		0.558298	1.32032	1.62011					2.18752	2.24915	2.0684		2.43708	1.6734	1.31196		1.11733	1.03228	0.976185		0.74276	0.883962	1.86654		1.43239	1.19655	1.38489					0.0612245	0.0447761
		0.166199	0.33584	0.227172		1.12436	0.143025	0.0672071		0.138115	1.79279	2.70752		0.223141	0.0998008	0.137541		0.495204	0.678538	0.970755					3.36892	1.68448	1.7652		0.866676	1.74188	1.49274		1.73101	3.10226	4.54281		0.952856	2.92687	4.61079		1.18351	2.59033	3.54878					0.239024	0.300781
		0.608212	0.505758	0.76335		0.815509	0.454497	0.511659		0.931993	0.885861	0.808722		0.609236	0.520433	0.907658		0.78558	0.620264	0.74268					0.388337	1.26847	1.51054		2.22134	0.683892	0.250222		0.424305	4.38169	15.364		0.646684	0.317888	0.770767		1.09744	1.79449	5.46166					0.543103	0.507317
		0.889498	0.476191	0.524134		0.562732	0.25688	1.0435		1.07835	1.8145	1.38563		0.839605	0.825491	0.778556		0.826897	0.965622	1.06923					1.71407	0.829565	5.18264		2.4123	0.795175	0.750796		2.01453	2.09383	1.66019		1.16899	0.890255	1.60013		1.86527	1.25975	1.33704					0.0148515	0.0169492
		2.19577	2.69691	2.55463		2.23964	1.71985	2.60941		3.10412	5.191	3.53766		3.8854	3.45202	4.14091		3.07639	3.45429	3.42933					3.08247	1.04292	2.30819		1.27254	0.435845	3.44021		4.48974	5.08802	3.86806		2.1627	3.39953	1.58297		2.64166	2.97446	2.96374					0.0901288	0.0526316
		0.657053	1.12988	1.34294		1.2039	0.271336	0.216899		1.08039	3.32369	2.07775		0.775233	0.615958	0.481607		1.01984	1.40366	0.92542					3.0863	5.32813	5.88341		5.19912	5.18892	6.24806		4.94444	7.23744	5.98204		6.50155	5.82146	10.0847		5.54837	6.08261	7.43825					0.0900693	0.131878
		0.155831	5.1977	1.6872		0.550881	1.02685	0.0439712		0.0322149	1.54298	0.226969		0.104665	0.118052	0.0396331		0.229253	0.895961	0.103525					2.00263	5.23946	5.10848		3.19765	1.80584	1.54791		3.36092	10.5176	6.23545		3.74084	4.29199	2.70591		3.43314	5.53848	3.49642					0.34626	0.302326
		1.35691	1.03392	1.04941		1.93672	0.430563	0.616914		0.153016	0.577313	1.52707		0.334166	0.0332563	0.0404788		0.807968	0.347044	0.728155					0.838694	7.82963	16.9063		1.1973	3.03371	0.388894		0.106419	5.57901	1.98033		0.415041	0.938202	0.625972		0.57292	3.18364	0.998399					0.382353	0.44405
		1.31448	1.39689	1.35444		1.16902	0.965552	0.951225		1.20949	0.899687	0.663913		1.32939	0.951368	0.808688		1.23597	0.938869	0.807942					4.32311	4.52055	5.08992		11.3491	1.08804	1.21874		0.769559	4.49811	17.2683		1.30663	0.276583	0.186939		4.4751	1.95424	6.22467					0.428994	0.345351
		0.633562	0.188434	0.0935264		0.463805	0.130732	0.166969		0.277184	0.55183	0.329117		0.388859	0.290052	0.241754		0.376616	0.324205	0.245947					7.1213	5.66002	3.54617		1.92305	1.51023	1.91407		1.78386	1.58992	1.43184		3.39484	1.59513	1.28492		2.36725	1.56509	1.54361					0.0835381	0.0638298
		1.89194	3.43545	0.752517		4.77356	2.3554	1.47146		4.93691	5.02409	5.76608		3.39573	2.5067	3.4227		4.36874	3.2954	3.55341					1.38974	0.375051	0.158155		1.2306	0.271493	0.301653		0.624834	1.3188	0.645576		0.970471	1.04702	0.565378		0.94197	0.879105	0.504202					0.0643275	0.03125
		0.550143	1.36586	1.70518		0.559397	0.799316	0.86424		0.590561	0.684875	0.707212		0.925853	1.32811	0.927897		0.691937	0.937434	0.833117					5.58692	11.3457	2.07503		11.2532	5.56476	4.40759		13.7508	10.6785	19.5689		7.27416	8.71499	21.1947		10.7594	8.31943	15.0571					0.434397	0.390841
		0.965645	0.999812	1.31756		0.810952	0.64173	0.8014		1.01633	1.37189	1.21021		1.30689	0.927358	1.50688		1.04472	0.980326	1.17283					1.26298	2.70439	2.76556		1.22903	1.7174	1.98713		0.938726	1.20493	1.15446		1.30792	3.199	1.84505		1.15856	2.04044	1.66221					0.139013	0.0645933
		0.140088	0.195439	0.181407		0.124734	0.137611	0.13306		0.2501	0.325909	0.274571		0.337887	0.362285	0.238544		0.237573	0.275268	0.215392					2.00424	2.27218	3.63785		1.45758	1.59133	2.597		1.6648	2.84847	2.31554		4.10414	1.94081	3.48311		2.40884	2.12687	2.79855					0.144092	0.11954
		0.231831	0.513931	0.898887		0.270565	0.296576	0.260725		0.26637	0.205589	0.279149		0.1662	0.163058	0.146743		0.234378	0.221741	0.228872					0.412525	0.564951	0.626746		0.232652	0.350621	0.369435		0.429323	0.909294	0.569146		0.678831	0.768563	1.48208		0.446935	0.676159	0.806886					0.0151515	0
		1.86497	1.92659	2.51236		1.49068	1.51111	1.95173		2.27448	2.59301	2.46477		3.72201	3.29724	2.57849		2.49572	2.46712	2.33166					0.403526	1.44013	2.47691		0.792462	0.833278	0.77726		0.688219	0.609254	1.16753		0.363841	0.305244	0.622666		0.614841	0.582592	0.85582					0.232143	0.234637
		0.565305	0.513487	0.420288		0.361666	0.426359	0.505664		1.33827	2.32428	0.995677		3.60816	2.34377	0.96048		1.76936	1.69814	0.820607					3.59382	3.93193	4.97748		2.92039	3.79119	4.98332		3.91124	4.79434	5.47536		7.56827	7.60219	5.55074		4.79996	5.39591	5.33648					0.14262	0.125917
		0.257748	0.477998	0.559359		0.362968	0.313739	0.329552		0.378984	0.608489	0.490264		0.56127	0.68221	0.517883		0.434408	0.534812	0.4459					1.39481	1.28999	2.30118		1.14182	1.047	1.20801		3.26277	4.02795	2.48203		11.9772	6.95066	2.20219		5.46059	4.00854	1.96408					0.0649351	0.0711111
		0.829642	0.472633	0.439462		0.649772	0.625841	0.573422		0.656852	0.553595	0.452751		0.651146	0.683608	0.386591		0.65259	0.621014	0.470921					0.636149	0.767936	2.07302		0.517056	0.593676	0.600814		0.675276	1.10637	1.40021		0.861856	1.43849	0.97447		0.684729	1.04618	0.991832					0.0106383	0.0375
		0.529954	0.400232	0.199518		0.316546	0.146068	0.143496		0.436376	0.320066	0.297748		0.465477	0.828996	0.872002		0.406133	0.43171	0.437749					1.87859	0.758321	0.886834		0.977011	0.858503	0.948429		0.987972	0.731938	0.765193		0.987586	1.1547	0.569758		0.984189	0.915047	0.761127					0.0077821	0.017316
		0.139676	0.17168	0.103577		0.153394	0.085678	0.077533		0.545082	0.194754	0.4342		0.222047	0.20153	0.189571		0.306841	0.160654	0.233768					1.59728	1.00348	0.431805		0.640225	0.487813	0.334793		0.832568	0.609636	0.465049		0.926363	1.79544	2.62854		0.799719	0.964295	1.14279					0.0549451	0.0691824
		0.523283	0.785747	1.06793		0.649827	0.83382	0.928142		0.54814	0.798774	0.572858		1.36717	1.71436	1.93324		0.855045	1.11565	1.14475					0.403993	0.299185	0.249144		0.429699	0.173385	0.306403		1.22425	0.395539	1.36626		0.673215	0.50627	0.611938		0.775721	0.358398	0.761534					0.125	0.0178571
		0.860264	0.600558	0.878495		1.33076	0.742701	0.796047		1.04637	0.677055	0.840305		1.64993	1.04083	1.04732		1.34235	0.820196	0.894559					0.892211	1.63968	1.98011		1.52696	1.76785	1.92265		1.38738	1.97274	1.16852		2.24953	2.6206	4.63639		1.72129	2.1204	2.57585					0.0686275	0.036
		1.33948	4.11695	0.986362		2.3345	5.44527	1.60019		0.459467	0.597789	0.221433		0.283818	1.03918	0.861373		1.02593	2.36075	0.894333					1.35494	0.992928	2.596		1.94007	1.26918	1.65815		1.96156	1.51012	2.4821		7.09535	1.52607	2.19895		3.66566	1.43512	2.11306					0.376694	0.387543
		0.292939	0.469097	1.93992		0.449927	1.25449	1.85758		0.524339	0.294154	0.941907		0.374007	0.410303	2.0541		0.449424	0.652983	1.61786					3.64678	7.49415	2.67459		5.43493	10.8695	2.54535		0.684944	2.31087	0.647339		0.554812	2.45521	2.21031		2.22489	5.21188	1.801					0.268293	0.317472
		5.54316	4.89814	0.669896		5.54641	4.86204	2.82751		5.75798	2.17909	0.506322		6.12385	5.23135	2.28172		5.80942	4.09083	1.87185					1.40841	1.3111	10.502		0.964449	2.51067	3.04327		1.60802	1.00701	2.10342		1.11401	1.28977	4.11532		1.22883	1.60248	3.08734					0.320856	0.460208
		1.66402	2.53676	2.18606		1.10565	1.23148	3.23261		2.15467	1.5247	2.7333		1.39718	1.58983	1.29024		1.5525	1.44867	2.41872					8.103	16.0277	2.65521		7.47289	7.94303	6.19609		8.02366	4.30451	1.92623		8.01667	9.40372	7.99236		7.83774	7.21708	5.37156					0.533784	0.506983
		3.32085	3.21854	1.64923		3.61784	2.88274	2.31819		3.44553	3.61602	5.62724		3.25878	4.24738	5.78562		3.44072	3.58205	4.57702					3.5592	4.79329	3.65251		2.49643	2.24378	23.7517		2.83675	2.7389	5.07249		2.53998	5.00691	3.06611		2.62439	3.32986	10.6301					0.363376	0.396226
		1.97314	0.575862	1.17731		1.50344	0.724931	1.04384		2.63105	2.85612	2.6161		2.92302	1.44323	2.91573		2.3525	1.67476	2.19189					5.50745	11.1664	5.27773		5.51539	4.68593	6.19564		6.23286	6.0418	7.63608		5.97019	6.05104	7.91486		5.90615	5.59292	7.24886					0.195101	0.185328
		1.70405	1.86461	3.40643		1.98974	1.60653	2.92159		2.1757	2.0117	3.22474		1.437	1.56911	2.54655		1.86748	1.72911	2.89763					9.63738	1.58092	5.3052		9.6137	2.04289	5.02945		4.82497	4.76552	5.61863		5.98815	4.41212	6.31761		6.80894	3.74018	5.65523					0.145038	0.0863309
		4.59697	3.37226	1.92517		5.08968	3.51247	1.83461		5.48943	4.39037	2.31168		5.10689	4.21143	2.22505		5.22867	4.03809	2.12378					2.7833	2.7288	7.53788		4.98673	2.40122	11.2884		4.09046	3.87849	4.28448		2.77772	2.07338	4.84647		3.95164	2.78437	6.80644					0.129784	0.180611
		1.67713	1.66661	0.799202		1.59949	1.28709	0.697915		1.63987	1.60447	0.671614		1.45135	1.26892	0.766746		1.56357	1.38683	0.712092					8.92345	4.51819	6.39664		7.78861	4.76101	3.28114		6.70568	6.04704	7.3041		5.91386	5.51123	3.55089		6.80272	5.43976	4.71204					0.321141	0.25
		1.0524	1.04078	2.66951		0.755315	1.12903	1.80612		0.856064	0.538578	0.796186		0.695938	0.621036	0.600379		0.769105	0.762881	1.06756					2.19427	3.40804	2.49075		2.23968	3.58673	1.21264		2.14085	2.3772	0.957261		1.85467	2.43486	1.85887		2.0784	2.7996	1.34292					0.026087	0.0132013
		0.566373	3.06222	0.286871		0.46082	2.1954	0.190091		0.300781	1.74484	0.108689		0.563223	2.85911	0.254512		0.441608	2.26645	0.18443					1.66463	2.13708	11.4745		1.27278	1.73937	3.03728		1.20646	1.01756	1.63793		1.29541	1.13381	1.19371		1.25821	1.29691	1.95631					0.480488	0.451531
		1.2826	1.5873	6.78234		1.33753	1.84581	5.25405		1.47679	1.56714	6.16106		1.23562	1.7559	7.74821		1.34998	1.72295	6.38777					0.943536	6.00852	0.623516		0.704405	3.53158	0.528488		0.457571	2.82725	0.306511		0.823659	4.19972	0.65263		0.661878	3.51952	0.495877					0	0.00199203
		1.30169	1.71946	2.55406		1.28128	1.54244	2.07048		2.23282	2.90153	3.97485		1.22875	1.68205	1.74537		1.58095	2.04201	2.5969					2.19432	3.22655	9.49642		2.62934	5.68969	7.10088		2.56065	2.06315	9.69203		1.87903	2.63238	10.0364		2.35634	3.46174	8.94311					0.015873	0.0145228
		4.17049	2.47043	1.45922		3.49944	3.72601	2.43701		4.20085	4.85294	3.65962		3.30572	3.42319	4.10361		3.66867	4.00071	3.40008					2.16987	2.82883	3.9323		1.87469	1.99592	5.82167		5.14496	5.54949	11.0209		3.26528	2.70672	2.67413		3.42831	3.41738	6.50556					0.102679	0.0878378
		0.304569	0.170381	0.0997661		0.341416	0.344045	0.173138		0.488269	0.410774	0.206883		0.48375	0.338176	0.23519		0.437812	0.364332	0.205071					5.5202	4.86561	4.43015		5.93287	7.34217	5.797		5.3785	9.25637	5.33669		5.20704	7.05008	9.00808		5.50614	7.88287	6.71392					0.281566	0.222222
		1.02774	0.798236	0.926504		0.983904	0.909098	1.10678		1.31531	1.1182	1.36647		1.15505	1.25267	1.37651		1.15142	1.09332	1.28325					0.548041	0.379252	0.361866		0.789176	0.779776	0.429389		0.777164	0.776259	0.514765		1.1071	0.78182	0.59976		0.891146	0.779285	0.514638					0.0592593	0.0675676
		0.706228	1.54189	2.33529		0.518998	2.16471	1.65537		0.549831	1.70617	3.17805		0.288629	0.472182	1.76685		0.452486	1.44769	2.20009					2.1629	1.24503	2.29042		1.55217	2.26586	1.52695		1.83601	2.18985	3.96909		1.53042	1.83481	3.37953		1.63953	2.09684	2.95853					0.110294	0.0524781
		5.86637	4.5578	4.23165		5.88055	2.87499	2.9766		5.92521	3.07614	3.58271		4.4709	2.74255	2.33097		5.42556	2.89789	2.96343					1.14406	5.86231	10.7299		1.05248	12.8986	3.99907		1.42907	5.1515	10.7103		0.529038	1.74596	7.29269		1.00353	6.59867	7.33402					0.0520446	0.191898
		2.36525	3.39824	3.85959		2.36979	2.86857	2.36512		2.40562	2.29625	1.78858		1.62473	1.16411	2.14956		2.13338	2.10965	2.10109					9.46806	6.75253	6.85988		7.13496	6.34033	4.6177		7.38983	4.26207	5.83264		7.9003	4.15982	7.16047		7.47503	4.92074	5.87027					0.190453	0.157784
		1.82508	0.802026	0.485446		1.60724	0.769744	0.748832		2.00341	1.95381	1.21867		2.12577	0.980482	1.06997		1.91214	1.23468	1.01249					5.27802	5.97755	13.2417		2.99973	5.34096	4.26293		5.3573	5.759	2.56329		2.54601	2.01263	4.31421		3.63434	4.37086	3.71348					0.178066	0.197428
		2.2953	2.14197	1.75109		3.20108	2.09555	1.78741		2.22142	2.66878	2.75235		2.27437	3.35103	2.83358		2.56562	2.70512	2.45778					2.54579	3.1191	2.25995		2.67024	2.52029	2.9734		3.56811	3.60282	2.01799		4.3099	2.7549	2.61325		3.51608	2.95934	2.53488					0.0964912	0.0607029
		0.399121	0.278371	0.183575		0.514372	0.348712	0.221223		0.483785	0.422709	0.230554		0.394956	0.406056	0.296981		0.464371	0.392492	0.249586					6.0049	2.93919	3.11359		6.75847	4.12618	3.75427		2.88758	4.64261	4.01562		2.79585	4.69679	4.37243		4.1473	4.48853	4.04744					0.122126	0.101675
		2.18566	3.14022	4.55716		1.94263	4.22522	5.0868		1.72398	2.28496	2.02497		1.12024	2.49715	1.97563		1.59562	3.00245	3.02913					0.76457	0.468523	0.382108		0.899554	0.684805	0.431632		0.691655	0.582003	0.40993		0.620189	0.70911	0.572414		0.737133	0.658639	0.471325					0.0248447	0.00826446
		0.757874	0.53343	0.766885		0.784096	0.70326	0.579275		1.45594	1.55279	1.95772		1.0054	1.0035	1.16509		1.08181	1.08652	1.23403					6.35274	4.40827	7.12219		2.70493	11.4477	6.77304		2.44347	4.23622	2.9151		1.93425	5.18972	3.77547		2.36088	6.95789	4.48787					0.261214	0.261464
		5.67169	6.13519	3.57222		5.54655	6.33856	4.71334		5.04527	3.22436	2.17181		4.85914	3.43544	2.87132		5.15032	4.33279	3.25216					3.72267	1.17379	1.61456		1.30828	1.10689	1.50405		3.20783	3.76127	5.70108		2.5113	1.72997	1.94943		2.34247	2.19938	3.05152					0.0331754	0.0720721
		1.26828	0.820703	0.988127		1.4913	1.27086	2.10687		4.04329	4.18067	6.02498		1.62932	1.17632	1.15382		2.38797	2.20928	3.09523					8.30621	9.98433	6.56016		9.0661	9.09179	11.1708		7.01831	8.22119	4.1287		8.17841	6.40245	6.13828		8.08761	7.90515	7.14593					0.381232	0.340601
		1.05484	0.32404	0.449602		0.841138	0.474587	0.596442		1.0549	0.616499	0.540722		0.679611	0.512691	0.25305		0.858548	0.534593	0.463405					2.04635	1.6784	2.11295		2.19175	2.34739	16.5549		10.3136	14.7254	24.315		2.86351	2.93471	2.53498		5.12295	6.66917	14.4683					0.210019	0.213542
		2.80835	2.01246	2.76005		2.48979	1.56049	1.66478		3.03905	2.81682	2.94594		2.31845	1.62388	1.9615		2.61576	2.0004	2.19074					1.92851	0.818609	0.720324		1.36657	0.818358	1.30393		1.6552	1.19666	0.951343		0.914195	1.24261	0.511758		1.31199	1.08588	0.922344					0.0344828	0.0457516
		0.556539	3.8305	2.34808		1.04196	3.76369	2.93976		0.783531	4.94913	3.2648		1.26847	4.85406	3.0534		1.03132	4.5223	3.08599					3.76584	2.8394	4.24746		3.36127	1.96108	2.53303		5.12191	6.27144	3.92791		3.0067	2.74984	3.90797		3.82996	3.66079	3.4563					0.135375	0.0926396
		2.14191	1.28149	2.17126		1.59296	1.46123	1.58992		2.20456	1.90843	2.73643		1.97017	4.05942	4.42248		1.92256	2.47636	2.91628					1.2199	4.91676	3.35854		1.87093	5.52194	4.43523		2.36451	7.77458	3.9694		2.01407	5.74455	4.02477		2.08317	6.34703	4.14313					0.0518135	0.245386
		0.161836	0.705505	1.21343		0.167822	0.247625	0.75243		0.861837	0.386349	0.853288		0.296343	0.358692	0.337306		0.442001	0.330889	0.647675					2.96454	2.77569	4.44159		2.61267	4.22367	3.57239		3.58812	4.7672	5.7664		3.32442	6.57969	11.6594		3.17507	5.19019	6.99939					0.123021	0.270958
		1.88475	4.26549	4.20294		0.79519	1.64811	2.60244		1.48247	2.14825	3.48987		0.624239	1.57086	1.37405		0.967299	1.78907	2.48878					0.491454	1.66554	4.65384		0.55965	0.408523	1.53771		1.91982	1.66762	2.51437		0.880355	1.02146	1.07099		1.11994	1.03253	1.70769					0.0357143	0.0841121
		0.662929	2.23146	2.9194		1.45966	1.60679	4.04296		0.326508	0.64342	1.07136		0.245963	0.801587	1.38988		0.677377	1.01727	2.16807					4.27355	6.89666	9.22139		1.48597	3.26861	4.41656		3.40387	7.18607	7.8333		1.09692	3.41907	2.53359		1.99559	4.62459	4.92782					0.276958	0.340252
		2.04092	6.82236	9.14356		2.30601	5.06269	7.16517		2.80451	0.930506	2.24279		1.94938	0.635066	0.982728		2.3533	2.20942	3.46356					1.33443	4.92613	11.6747		3.02318	5.11012	8.89223		0.600114	1.59533	4.00713		0.753229	2.16758	3.14633		1.45884	2.95768	5.34856					0.250896	0.254786
		1.06862	1.35896	2.13046		3.70332	2.09195	2.15261		0.658575	1.10854	2.98865		0.856776	1.169	1.55145		1.73956	1.4565	2.2309					5.55284	18.8875	20.8457		4.21408	10.5297	17.7757		5.66008	3.58655	7.93811		3.68746	1.42271	2.35267		4.52054	5.17966	9.3555					0.171384	0.282545
		0.35992	0.138726	0.053969		0.171032	0.0463792	0.0208428		0.331881	3.27114	3.51717		0.180487	0.0513153	0.0389419		0.2278	1.12295	1.19232					1.85373	2.32467	3.87839		10.4425	7.1267	3.17181		0.993162	1.55046	5.08518		1.91168	1.96584	2.48789		4.44912	3.54767	3.58163					0.0677966	0.0515695
		7.12488	3.11328	0.517919		7.10637	2.19931	0.316088		10.8004	3.80808	0.577399		7.93462	2.6162	0.751382		8.6138	2.87453	0.54829					1.55976	0.793912	0.27194		0.477004	0.140185	0.120047		1.24478	14.1586	12.8976		0.59352	0.195082	0.247855		0.771767	4.83129	4.42184					0.0925926	0.347458
		3.54086	5.2482	4.53623		2.20559	2.23219	3.46626		3.38173	5.05943	3.43807		2.19483	3.3011	5.96875		2.59405	3.53091	4.29103					14.762	4.63134	1.02095		11.1031	4.28884	0.865674		13.1829	5.78156	1.83324		10.8852	4.52301	1.55026		11.7237	4.86447	1.41639					0.28488	0.113481
		0.874165	0.0510238	0.27932		1.20782	0.322878	0.139257		0.364557	0.0691337	1.88762		0.423722	0.156194	0.229852		0.665366	0.182735	0.752243					10.5405	10.1875	8.29979		3.59126	4.9181	7.6681		4.17939	8.0194	6.83593		3.06598	5.90966	12.9524		3.61221	6.28239	9.15213					0.0909091	0.129638
		0.710398	0.565584	0.960309		2.64644	2.19515	1.23941		0.518339	0.606606	1.20869		0.426221	0.952583	0.933384		1.197	1.25145	1.12716					3.68771	0.205602	0.849485		4.09762	0.759061	0.380477		1.73364	0.17192	5.34936		1.91677	0.541533	0.613939		2.58268	0.490838	2.11459					0.271341	0.0357143
		0.381108	0.804448	1.79196		0.473181	0.633143	0.510647		0.131821	0.374041	0.782949		0.163163	0.346689	0.0814469		0.256055	0.451291	0.458348					1.43652	1.0609	1.61772		7.42021	15.6896	2.01415		0.860603	1.29052	3.88674		1.12983	3.24802	2.13992		3.13688	6.74272	2.68027					0.0486891	0.03125
																									0.708813	1.92892	4.01529		0.8064	1.04254	0.871515		0.317274	1.71115	3.15016		0.337422	1.50001	0.37476		0.487032	1.4179	1.46548					0.0639535	0.0362903
	4901-17092020
		Light (Q3) S1	Light (Q3) S2	Light (Q3) S3		Q1 S1	Q1 S2	Q1 S3		Q2 S1	Q2 S2	Q2 S3		Q4 S1	Q4 S2	Q4 S3								4901-17092020																							4901-17092020
		3.02711	3.35534	4.08437		3.20149	2.52955	4.00267		2.78514	3.89684	4.01615		3.28516	3.42075	4.24439		3.0906	3.28238	4.08774					Light (Q3) S1	Light (Q3) S2	Light (Q3) S3		Q1 S1	Q1 S2	Q1 S3		Q2 S1	Q2 S2	Q2 S3		Q4 S1	Q4 S2	Q4 S3									Light (Q3) S1	Light (Q3) S2
		2.6753	2.64029	3.86267		2.87492	2.02701	4.09118		2.11717	2.00843	2.83125		2.35049	2.22072	3.56447		2.44753	2.08539	3.49563					4.42149	4.20922	5.83876		8.7409	3.72602	12.8136		3.88016	7.07488	9.18006		4.26841	6.37778	9.6171		5.62983	5.72623	10.5369					0.0675526	0.0875405
		3.3639	2.32786	2.27451		2.8734	2.40322	1.59187		2.30878	2.68419	2.11962		3.79811	3.11507	3.43399		2.99343	2.73416	2.38183					4.06388	5.04138	5.58194		6.96511	3.71076	9.80049		3.58975	3.36344	4.37907		3.66545	3.59588	4.81058		4.7401	3.55669	6.33005					0.0045403	0.00659341
		1.11098	1.34565	1.78815		1.2833	1.28513	1.59832		1.65034	2.6228	3.28194		1.82778	2.90671	2.31424		1.58714	2.27155	2.39816					4.42195	3.06795	4.08514		6.04214	3.0751	2.50256		2.99001	4.11667	2.94791		5.19094	4.21806	7.27893		4.74103	3.80328	4.24313					0.0554995	0.0686667
		3.57363	2.76298	1.49427		5.52148	2.09889	6.23041		4.9201	3.05005	2.09163		1.51652	4.10409	1.48403		3.98603	3.08434	3.26869					1.9439	2.40835	4.00588		2.6819	3.07524	2.94244		3.69051	4.4583	5.41661		2.67168	5.70299	4.33871		3.0147	4.41218	4.23259					0.168605	0.201235
		0.766115	0.806375	0.789642		0.535967	1.10167	0.668439		0.569834	0.49515	0.679991		0.817225	0.805989	0.806337		0.641009	0.800935	0.718256					10.0549	4.86561	3.09232		17.7915	4.84465	24.7289		12.423	5.60862	5.29175		6.3965	14.4799	3.05306		12.2037	8.31104	11.0246					0.455674	0.411978
		0.557529	1.1043	0.928919		0.524481	0.895968	1.13074		0.441711	0.533217	1.34245		0.518082	0.931733	0.957041		0.494758	0.786973	1.14341					1.45127	1.21058	1.16133		0.924865	3.75373	1.7893		1.06448	1.08944	1.29418		1.23983	1.14668	1.33201		1.07639	1.99662	1.47183					0.00490196	0.0340265
		0.377346	0.761932	0.670457		0.72029	0.719767	0.90543		0.655026	1.11224	0.850853		0.423427	0.757395	0.824844		0.599581	0.863134	0.860376					1.23464	3.23789	1.47071		1.79199	1.28398	2.24688		0.646404	0.84237	2.67095		1.25676	2.62118	1.76134		1.23172	1.58251	2.22639					0.00949367	0.0139721
		0.915515	1.38805	1.40992		0.622877	1.13603	1.32967		0.866419	1.25408	1.54456		1.0612	1.13143	1.56062		0.850166	1.17385	1.47828					0.608442	1.16222	1.64576		4.21187	1.61471	1.55547		3.51949	5.04225	2.05548		0.683185	1.10261	1.90825		2.80485	2.58652	1.83973					0.00696864	0.0152838
		0.53479	0.335452	0.364603		0.418641	0.433323	0.497309		0.846692	0.460014	0.275422		0.922771	0.533878	0.548457		0.729368	0.475738	0.440396					2.03703	2.1971	3.17893		1.03234	2.81567	2.36181		1.40782	1.97771	2.61884		1.46912	1.70061	5.25304		1.30309	2.16466	3.41123					0.0104167	0.0153649
		0.759155	0.625244	0.395016		1.43556	0.701903	0.612488		0.605254	0.51559	0.281632		0.854555	0.78356	0.456362		0.965124	0.667018	0.450161					0.859315	0.563576	0.576008		0.733319	1.69739	1.89078		3.95872	1.86483	0.581937		3.78486	3.51432	2.65041		2.82563	2.35884	1.70771					0.0242424	0.028
		0.526825	0.472747	0.284874		0.35172	0.60285	0.262062		0.373946	0.633109	0.346174		0.686738	0.679328	0.333146		0.470802	0.638429	0.313794					1.1009	0.894738	1.48751		10.8203	1.05804	2.7093		1.42758	1.34894	0.499615		1.64305	1.51211	1.31501		4.63032	1.30636	1.50797					0.0458167	0.0781991
		0.455171	0.338239	0.258333		0.349565	0.279347	0.25383		0.38831	0.546018	0.448996		0.388895	0.391299	0.298605		0.37559	0.405555	0.33381					1.0092	0.631839	0.414161		0.677014	1.61789	0.492936		0.517851	1.78907	0.515721		1.45915	0.981205	0.649768		0.884673	1.46272	0.552808					0.0206897	0.0136519
		0.734349	0.595553	0.437361		0.609995	0.710948	0.474908		0.654832	0.634118	0.342965		0.476228	0.777359	0.50633		0.580352	0.707475	0.441401					0.825909	0.513297	0.965942		0.562138	0.443641	0.471281		1.23037	2.31658	1.49512		1.12421	1.17486	0.461766		0.972241	1.3117	0.80939					0.010101	0.00921659
		1.88858	1.77482	1.21284		1.86561	1.58787	1.57777		1.59851	1.39752	1.3457		1.66494	1.50071	1.14751		1.70968	1.49537	1.35699					2.27278	0.829209	0.956459		1.49653	1.12438	0.850396		1.50136	1.85732	0.531059		0.807329	1.95443	1.7252		1.26841	1.64538	1.03555					0.0128205	0.0185185
		2.52493	1.52837	1.14451		2.37536	1.31228	1.59706		1.7591	1.16532	1.23525		1.72763	1.30075	1.09983		1.95403	1.25945	1.31071					3.89749	3.39909	1.57974		4.2016	2.32206	2.73239		2.33503	3.90003	1.75482		2.17911	2.2948	1.57671		2.90525	2.83896	2.02131					0.0219378	0.0188053
		0.475849	0.617959	0.678936		0.276158	0.2936	0.380976		0.312373	0.328656	0.316019		0.46566	0.337677	0.383587		0.351397	0.319978	0.360194					4.12997	2.52816	1.95053		5.21796	2.01639	5.85699		2.29695	1.84151	2.75991		3.14398	2.90225	1.49603		3.55296	2.25339	3.37098					0.0470085	0.0231214
		1.47912	0.78961	0.773174		1.46833	1.19057	0.75707		1.30544	1.01673	0.903738		1.31657	0.83971	1.18379		1.36345	1.01567	0.9482					1.67918	2.89226	3.49549		0.490783	0.510012	0.68136		0.533742	0.664072	0.569795		0.953135	0.629641	0.537209		0.65922	0.601242	0.596121					0.0114943	0.0109489
		0.315867	0.297603	0.975498		2.27844	3.29899	5.99249		0.416875	1.83873	2.08418		0.268639	0.31796	0.278429		0.987984	1.81856	2.78503					3.52646	0.951309	1.18264		3.54884	7.42244	1.17969		1.79338	2.60691	1.39958		1.68257	1.325	5.21819		2.3416	3.78478	2.59915					0.0150754	0.0234043
		1.23236	0.604461	0.814358		0.0539837	0.0380442	0.0271507		0.0412096	0.048578	0.024648		0.725707	0.39911	0.273559		0.273633	0.161911	0.108453					1.0307	1.03002	2.21254		10.7338	10.0236	27.1326		1.45908	5.60112	5.83278		1.2374	1.4046	0.748514		4.47677	5.67643	11.238					0.27551	0.313492
		0.241803	0.339102	0.148755		0.0948316	0.244261	0.103312		0.108298	0.202268	0.306563		2.50977	1.68719	2.84545		0.904301	0.711238	1.08511					3.4192	1.7741	2.06901		0.175478	0.189221	0.170582		0.216028	0.194936	0.128966		2.36246	1.27722	0.968592		0.91799	0.553792	0.422713					0.325843	0.291188
		0.855642	0.903812	0.668512		1.55903	3.13288	2.48051		1.46038	1.40551	1.47664		0.732094	0.861571	1.21318		1.2505	1.79999	1.72344					1.34619	1.46869	0.595875		0.358437	0.618356	0.640208		0.766723	0.771222	2.6627		9.34298	3.354	6.91159		3.48938	1.58119	3.40483					0.237288	0.29697
		0.420656	0.253689	0.461727		0.39939	0.43195	0.453005		0.600008	0.239882	0.368379		0.331507	0.46804	0.437775		0.443635	0.379957	0.41972					1.57923	1.54795	1.65366		2.87387	5.89952	4.1479		3.45403	3.4683	3.08175		2.26296	1.69024	2.28052		2.86362	3.68602	3.17006					0.21648	0.177546
		0.487906	0.263418	0.53405		0.359674	0.539004	0.62594		0.504854	2.02706	2.35822		0.387512	0.258239	0.320856		0.417347	0.941435	1.10167					0.978498	0.467549	1.03288		0.914382	0.955171	0.92302		2.37539	0.383267	0.962654		1.33314	3.50375	1.16577		1.54097	1.61406	1.01715					0.00877193	0
		0.746883	0.875316	0.53023		0.530723	0.642971	0.685756		0.808097	0.770752	0.670654		0.935729	0.572577	0.599004		0.758183	0.6621	0.651805					3.26365	0.468142	1.18995		1.78928	1.71229	1.01681		2.01611	4.53851	5.98925		1.29114	0.535165	1.1311		1.69884	2.26199	2.71239					0.081761	0.0939597
		1.07461	1.82498	2.11844		0.334242	0.593946	0.959682		0.661502	0.844233	0.63214		1.53508	2.28157	2.62015		0.843609	1.23992	1.40399					1.28309	1.40587	0.925493		0.91446	1.22641	1.17423		3.48812	2.85257	1.1499		2.16854	0.938742	0.909215		2.19037	1.67257	1.07778					0.0375	0.0321888
		1.14277	1.89799	2.16079		1.64176	2.31628	1.89617		1.53395	1.43262	2.03062		1.97127	1.56128	1.82618		1.71566	1.77006	1.91766					2.92907	4.55876	4.66159		1.19295	2.56517	3.58346		2.20934	3.90507	3.24278		2.87981	4.69521	4.32237		2.09403	3.72181	3.7162					0.293151	0.286177
		3.89009	5.34596	1.85649		0.740237	2.93135	1.03076		0.755012	1.06778	0.811074		5.36581	3.57828	4.55126		2.28702	2.5258	2.13103					3.00081	3.15061	3.16069		3.69619	5.66629	4.56483		3.89502	3.51318	4.18171		4.6742	3.52145	3.13131		4.08847	4.23364	3.95929					0.0901503	0.147935
		7.0717	1.89503	1.57094		3.12591	1.90796	0.504606		1.09458	0.620801	0.643875		0.815888	0.178235	0.422948		1.67879	0.902331	0.52381					6.23737	16.3339	4.20978		1.38786	7.07245	4.49157		2.19193	4.70859	2.96156		9.43615	7.50301	8.9612		4.33865	6.42802	5.47144					0.386781	0.337712
		0.534196	0.0824609	0.022005		0.147046	0.0593697	0.0188454		0.195634	0.0824692	0.0459222		1.69303	0.522627	0.505565		0.67857	0.221489	0.190111					16.1215	3.94466	4.75811		8.20009	3.48731	1.22578		4.03377	1.59616	1.36386		4.64548	0.614277	0.993476		5.62644	1.89925	1.19437					0.418903	0.393939
		0.376733	0.347489	0.0900863		0.401953	0.58831	0.30195		0.327396	0.327744	0.225403		0.433745	0.378836	0.139316		0.387698	0.43163	0.222223					2.91346	0.291369	0.099277		0.56506	0.185315	0.100967		0.846312	0.33022	0.222629		3.24767	1.06475	2.01418		1.55301	0.52676	0.77926					0.339806	0.0740741
		0.98888	0.63305	0.442982		0.534134	0.455629	0.754252		0.957816	0.651996	0.883735		0.715365	0.569064	0.405437		0.735771	0.558896	0.681142					0.561787	0.59014	0.236339		0.853248	1.57357	1.84498		0.754819	0.718199	0.630681		1.07221	0.609169	0.28721		0.893427	0.96698	0.920958					0.00862069	0.0463918
		0.543385	0.286199	0.267884		0.186235	0.394492	0.316135		0.374929	0.20617	0.215531		0.682256	0.2609	0.223895		0.414474	0.287187	0.251854					4.14026	2.4865	1.62714		1.96037	1.73047	2.59203		2.12723	1.1873	2.47841		1.31615	5.05847	1.90043		1.80125	2.65875	2.32362					0.163375	0.0647249
		0.443743	0.432287	0.301382		0.536046	0.506568	0.846514		0.426799	0.543346	0.514154		0.417066	0.50017	0.741882		0.45997	0.516694	0.70085					3.00213	0.515721	0.644581		0.470208	3.41574	2.00645		1.15152	0.593155	0.385454		2.12937	0.62393	0.529876		1.25036	1.54428	0.973926					0.140909	0.0888889
		0.150823	0.708065	0.345577		0.552272	1.36138	2.35061		0.147723	0.162323	0.286537		0.17661	0.239312	0.204401		0.292201	0.587673	0.947182					1.99001	0.844597	0.645777		1.19799	0.990498	5.07331		0.752192	2.68795	1.71359		0.648238	0.870918	5.00944		0.866139	1.51646	3.93211					0.00473934	0.0215517
		0.249957	0.184524	0.256552		0.190496	0.274163	0.330859		0.216025	0.185093	0.264423		0.184859	0.182049	0.217903		0.197126	0.213768	0.271062					0.244612	5.67357	1.28895		1.22735	4.18757	6.16272		0.419711	0.509911	0.898668		0.403339	0.584026	0.523982		0.683468	1.7605	2.52846					0.0105263	0.205556
		1.29793	0.94533	1.24804		2.45949	1.43048	1.90251		1.0246	0.725375	1.21175		1.02178	1.13153	1.41703		1.50196	1.09579	1.51043					0.595297	0.297368	0.480614		0.438316	0.649274	0.563323		0.386556	0.426568	0.58331		0.349412	0.507688	0.441645		0.391428	0.527843	0.529426					0.00666667	0
		0.795756	0.622959	1.02169		0.908398	0.780156	1.0276		0.795588	0.729074	0.885811		0.938726	0.63139	1.15783		0.880904	0.71354	1.02375					3.24519	1.50833	2.73687		10.542	2.14357	3.18771		2.05149	1.53443	2.58026		1.86078	1.647	3.05721		4.8181	1.775	2.94173					0.0482759	0.0417537
		0.267181	0.190398	0.207947		0.356054	0.280256	0.354565		0.202311	0.171056	0.282359		0.272718	0.201052	0.18023		0.277028	0.217455	0.272384					1.60531	0.949863	1.73416		1.34445	1.28725	2.03905		1.48036	1.26118	1.45546		2.46832	1.16953	2.79443		1.76437	1.23932	2.09631					0.0283401	0.0253165
		0.334493	0.715313	0.343332		0.265606	0.481227	0.333331		0.380229	0.176521	0.414844		0.444798	0.39248	0.787215		0.363545	0.350076	0.511797					0.588478	0.338752	0.478066		0.554117	0.512527	0.612686		0.365227	0.346914	0.614607		0.471466	0.549385	0.522915		0.463603	0.469608	0.583403					0.0276243	0.0105263
		0.821792	0.828102	0.986757		0.886056	1.1556	1.8759		0.956708	1.24733	1.30382		1.00409	1.1786	0.976711		0.948953	1.19384	1.38548					0.946513	2.23888	1.41824		0.627696	1.39501	0.700631		0.747347	0.54336	1.03968		0.706834	0.894919	5.11937		0.693959	0.944431	2.28656					0.0344828	0.04
		1.22568	1.15957	1.1847		1.16319	1.3869	2.16112		1.12263	1.24857	1.74398		1.34156	0.994555	1.30439		1.20913	1.21001	1.7365					1.2088	1.16622	1.44062		1.62281	1.88848	6.7909		1.16169	2.15604	2.7562		1.55849	1.76092	2.49342		1.44767	1.93515	4.01351					0.0144628	0.0116279
		0.579645	0.900984	0.773341		0.552439	0.691759	0.766163		0.555502	0.563893	0.702351		0.679787	0.543135	0.61333		0.595909	0.599596	0.693948					2.24843	1.62896	1.81638		2.48253	2.02583	6.10029		1.53916	2.512	2.74194		2.1811	1.46062	2.90842		2.0676	1.99948	3.91688					0.0291667	0.0370879
		0.136894	0.329781	0.426714		0.44023	0.691027	0.638126		2.23918	2.42239	3.11815		0.138887	0.265396	0.227863		0.939433	1.12627	1.32805					0.808297	1.56981	1.25932		0.852414	1.01897	1.57365		0.723305	1.22046	1.17329		2.69277	1.16923	1.00515		1.42283	1.13622	1.2507					0.0075188	0.0198238
		0.280997	0.308086	0.296568		0.459276	0.61893	0.716386		0.9024	0.614187	1.09249		0.614204	0.564842	0.816851		0.658626	0.59932	0.875242					0.319478	0.703521	2.64831		2.24853	3.37388	3.76025		5.26664	5.84848	7.42406		0.435284	0.78443	0.828144		2.65015	3.3356	4.00415					0.109756	0.0348837
		0.22341	0.297089	0.152074		0.347193	0.467699	0.217645		0.297102	0.22299	0.198905		0.29723	0.248614	0.140297		0.313841	0.313101	0.185615					0.588295	0.500878	0.540119		1.13285	1.89986	1.98409		2.39397	2.15154	1.7945		1.37387	0.911728	5.23154		1.63356	1.65438	3.00338					0.030303	0.0242424
		0.687215	0.836758	0.664788		0.71114	0.972081	1.26822		0.687196	1.00056	0.807459		1.15521	1.06029	0.743907		0.85118	1.01098	0.939861					0.350424	0.4753	0.286697		0.871488	0.792007	0.618073		0.599242	0.44117	0.363743		0.854788	0.444155	0.22171		0.775173	0.559111	0.401175					0.0333333	0.0292398
		0.27109	0.374606	0.357062		0.288513	0.510567	0.567665		0.260837	0.456259	0.564554		0.372984	0.37832	0.226314		0.307444	0.448382	0.452845					1.17338	1.29083	1.15812		1.5774	1.51672	2.78297		1.41176	2.43449	1.4246		3.04534	2.00319	1.15487		2.0115	1.9848	1.78748					0.0153846	0.026764
		1.32971	1.51335	0.939439		1.40065	1.34556	0.969546		0.923839	1.54876	1.06673		1.0594	1.2484	1.46745		1.12796	1.38091	1.16791					0.420255	1.20422	0.591506		0.930367	1.44038	1.77196		0.517613	0.76014	1.85655		1.37481	0.652068	0.431963		0.940932	0.950861	1.35349					0	0.00591716
		3.83207	4.55165	5.33592		3.76604	2.84923	1.7911		5.77847	4.87399	3.26937		8.01343	6.37204	5.97027		5.85265	4.69842	3.67691					2.99868	2.41982	1.44798		3.49564	1.9155	1.81333		1.40212	2.51379	1.4703		1.58831	2.14298	6.46631		2.16202	2.19076	3.24998					0.00675676	0.00558036
		2.17832	1.61697	1.1014		1.61697	2.33777	2.18529		2.26907	1.20587	2.00487		1.12755	0.687395	2.11102		1.6712	1.41035	2.10039					7.65432	7.95347	10.4897		6.67946	4.86507	7.29085		12.1841	9.54878	9.23759		11.6729	9.73409	10.1883		10.1788	8.04931	8.90556					0.232576	0.214579
		9.96819	2.66217	3.22871		10.8733	3.11099	2.54638		6.06114	2.46473	2.26111		8.40183	2.41746	3.17429		8.44543	2.66439	2.66059					6.57808	4.54377	3.22924		3.96811	8.89554	5.03618		5.00642	2.58866	8.09585		1.85588	1.39886	10.9668		3.61014	4.29436	8.03293					0.290071	0.278772
		1.13248	2.21027	1.97274		0.996957	1.45785	2.1634		0.865753	1.23078	1.87495		1.06847	1.10042	1.36582		0.97706	1.26302	1.80139					27.1306	4.51056	8.72061		24.2333	5.71117	4.50383		11.5147	5.3274	4.31625		14.3518	6.32416	4.77548		16.6999	5.78758	4.53185					0.33444	0.142145
		4.21801	3.60178	2.32847		2.76513	3.41644	3.21409		1.37058	0.748399	0.850385		2.43762	1.75372	0.69117		2.19111	1.97285	1.58522					1.72686	6.77984	3.25086		1.69457	2.33182	3.38229		1.47549	2.41771	4.73609		2.78092	1.5786	2.37681		1.98366	2.10937	3.4984					0.0753701	0.0748709
		1.27716	0.501624	0.210002		0.358457	0.865982	0.698916		0.723116	0.296479	0.419066		0.28264	0.109157	0.255656		0.454738	0.423872	0.45788					8.43615	8.20868	5.8876		7.19702	13.1508	5.64243		2.44852	2.09669	1.61793		5.69683	8.23548	1.2122		5.11412	7.82766	2.82419					0.3407	0.244384
		0.804337	0.956581	1.64892		0.645511	1.02003	1.21966		0.57825	0.663502	0.77859		0.782018	1.11566	1.08435		0.668593	0.933061	1.02753					6.34322	2.14208	1.12929		0.786863	4.40694	2.49941		2.80342	0.973272	0.990693		0.711143	0.542513	0.651923		1.43381	1.97424	1.38068					0.204317	0.192547
		0.35283	0.791715	0.81424		0.606701	1.02428	0.912451		0.866835	1.05436	0.614643		0.336191	0.315792	0.413166		0.603242	0.798144	0.646753					1.93021	1.35416	3.8152		2.15518	1.72215	3.06694		2.20623	1.48177	1.3147		1.92823	1.9903	3.55225		2.09655	1.73141	2.64463					0.03	0.0170778
		1.56392	1.09738	0.73386		1.4972	1.15069	1.06123		1.60839	1.14118	1.02433		1.21644	0.926267	0.860147		1.44068	1.07271	0.981903					0.90353	1.64427	1.44027		1.42128	1.97925	1.75915		2.71078	2.16193	0.960399		0.748991	0.69011	0.752297		1.62702	1.61043	1.15728					0.0622222	0.0503282
		1.06375	1.33466	0.207038		1.09673	1.143	0.36635		0.95695	0.940754	0.426601		0.932415	0.993248	0.398574		0.995364	1.02567	0.397175					3.85552	1.50761	1.12798		2.39488	1.81765	3.63812		5.45069	1.94387	1.99899		1.89339	1.53187	1.34479		3.24632	1.76446	2.3273					0.0512552	0.0385208
		2.07641	1.66143	2.15473		2.7865	2.3593	2.19093		2.16956	1.82264	2.27542		2.73524	2.15184	1.98565		2.56377	2.11126	2.15067					1.6685	2.26216	0.438277		2.14756	1.87727	0.659786		2.10973	2.34649	0.747024		1.65092	1.65446	0.898661		1.9694	1.95941	0.76849					0.114162	0.120956
		0.397338	0.376354	0.25521		0.426392	0.393685	0.415627		0.448894	0.405509	0.251963		0.494517	0.429282	0.22048		0.456601	0.409492	0.296023					3.10541	2.54113	2.85018		6.06278	5.39184	3.05945		3.293	2.89126	3.27478		4.18912	3.26744	3.19034		4.51496	3.85018	3.17486					0.0528455	0.04375
		1.35515	0.740317	0.895169		1.3773	0.911894	1.71425		1.07935	0.893625	1.08959		0.983577	0.69693	1.10777		1.14674	0.83415	1.30387					0.729135	0.485011	0.397962		1.42044	0.63377	1.77152		0.672264	1.18721	0.45546		1.59886	0.753585	0.36829		1.23052	0.858187	0.865089					0.0113636	0.00869565
		2.43227	3.03582	1.51769		2.84599	2.67084	1.89583		2.08005	2.33059	2.30544		2.19387	2.63806	2.08551		2.37331	2.5465	2.0956					2.84608	1.39489	1.88607		2.61274	1.63066	2.64399		1.41118	1.36503	1.76971		1.72582	1.90169	2.21186		1.91658	1.63246	2.20852					0.0235294	0.0148148
		7.84358	2.12789	3.89365		6.7059	1.92454	4.943		6.49463	1.90704	4.62745		9.44329	2.43218	4.72937		7.54794	2.08792	4.76661					3.29586	4.32616	2.27621		6.08498	3.88399	2.69197		4.36287	4.70665	3.53758		2.93708	3.94912	3.6882		4.46164	4.17992	3.30591					0.108696	0.149739
		0.459586	0.261914	0.290299		0.463188	0.350922	0.477208		0.386989	0.31918	0.339972		0.377705	0.270331	0.293882		0.409294	0.313478	0.370354					10.5516	2.98209	5.64573		10.6427	2.59516	6.35762		12.7539	3.16124	6.20829		10.2653	3.93771	6.07017		11.2206	3.23137	6.21203					0.0899777	0.0387352
		0.544143	0.343238	0.515135		0.607998	0.543375	0.456884		0.51752	0.48315	0.260846		0.465349	0.434317	0.332324		0.530289	0.486947	0.350018					0.756939	0.401521	0.556144		0.745823	0.823134	0.977855		0.609593	0.535366	0.497689		0.875255	0.719581	0.630756		0.743557	0.692694	0.7021					0.0198413	0.013245
		0.710333	0.54087	0.120137		0.690245	0.603127	0.152894		0.586789	0.275666	0.159221		0.577712	0.572	0.316182		0.618248	0.483598	0.209432					1.1245	1.01103	3.45107		2.00672	1.52453	2.04394		0.772623	1.13412	0.410805		0.67019	1.59848	1.74576		1.14985	1.41904	1.40017					0.0306407	0.0193237
																									1.90551	0.942526	0.246458		1.71654	0.907653	0.359463		1.32594	0.593547	0.294473		0.983687	1.13784	0.891988		1.34206	0.879681	0.515308					0.0581114	0.0657143
	1201-10032021
		Light (Q4) S1	Light (Q4) S2	Light (Q4) S3		Q1 S1	Q1 S2	Q1 S3		Q2 S1	Q2 S2	Q2 S3		Q3 S1	Q3 S2	Q3 S3								1201-10032021																							1201-10032021
		3.80676	2.91062	2.33006		5.31927	4.14233	2.89784		4.62913	4.15163	2.65946		4.37786	5.06715	3.06062		4.77542	4.4537	2.87264					Light (Q4) S1	Light (Q4) S2	Light (Q4) S3		Q1 S1	Q1 S2	Q1 S3		Q2 S1	Q2 S2	Q2 S3		Q3 S1	Q3 S2	Q3 S3									Light (Q4) S1	Light (Q4) S2
		1.70366	1.14224	1.10586		2.76299	1.32215	1.80928		2.63082	1.16375	1.34522		1.32096	1.18572	0.831283		2.23825	1.22388	1.32859					8.36054	6.05123	3.51146		9.63115	9.08954	6.35838		9.03507	8.8323	4.37425		8.04794	6.98575	6.14527		8.90472	8.30253	5.62597					0.118446	0.104223
		0.365666	0.0950566	0.168779		1.93557	0.357077	0.876747		0.277926	0.103148	0.146282		0.40435	0.0832055	0.0922657		0.872616	0.181144	0.371765					3.40676	2.56545	2.66053		4.11084	2.53992	6.11168		5.73542	2.60764	2.59519		3.11725	3.40043	2.05678		4.32117	2.84933	3.58788					0.0129199	0.0180587
		2.73931	0.438674	2.41954		3.41342	0.16271	1.75541		2.3109	0.272206	1.95924		3.18265	0.312011	1.91375		2.96899	0.248976	1.87613					1.49858	0.245957	0.849836		4.80298	1.5882	2.07115		1.7008	0.775015	0.616692		1.91401	0.356131	0.43357		2.80593	0.906448	1.04047					0.138037	0.05
		0.835505	1.04328	0.821108		0.541293	1.33472	2.45676		0.280395	0.107674	0.154392		2.27602	1.72872	2.56132		1.03257	1.05704	1.72416					5.88205	0.758734	3.46937		9.03756	0.456022	2.80362		3.89972	0.513151	2.82066		4.88913	0.613503	3.10435		5.94213	0.527558	2.90954					0.0127877	0.00578035
		2.82209	1.73198	1.43324		4.84054	3.16524	2.96018		5.26728	3.99151	2.38386		3.53793	1.56085	1.69988		4.54858	2.90587	2.34797					3.05928	2.21573	2.78603		1.08285	4.27247	12.173		1.06876	0.566851	0.539598		3.15637	5.16071	5.87243		1.76933	3.33334	6.195					0.257019	0.297248
		1.71912	1.91353	1.6178		1.69928	2.17423	1.59134		1.8772	1.73724	1.46656		1.75167	2.07563	1.43854		1.77605	1.9957	1.49882					7.64633	3.86776	3.05846		8.64422	11.272	4.72238		7.92126	6.84268	5.03492		7.16373	3.01705	4.8876		7.90974	7.04391	4.88164					0.214017	0.107765
		2.01497	2.05383	1.59482		1.76909	1.95542	1.77599		0.916785	0.657623	1.8211		0.303619	2.21681	1.34388		0.996496	1.60995	1.64699					2.3395	2.53376	2.23275		2.61134	5.40876	2.6405		2.70149	2.69326	2.24341		2.49137	4.43675	2.05154		2.6014	4.17959	2.31182					0.0244275	0.0458839
		1.05561	1.00897	0.802599		0.923403	0.796928	1.03317		0.85091	0.765171	1.07564		1.16297	0.808941	1.30044		0.979094	0.790347	1.13642					7.04382	6.17659	3.65684		4.62361	4.92272	5.85261		1.92984	1.69817	7.72903		0.618571	4.37989	4.11701		2.39067	3.66693	5.89955					0.33413	0.365059
		0.582086	0.406075	0.260643		0.732981	0.51229	0.28223		0.738765	0.324017	0.251242		0.456182	0.415115	0.279844		0.642643	0.417141	0.271105					1.56617	1.61837	1.85036		1.94552	1.70564	3.68343		1.48011	1.6936	2.57088		1.64889	1.69444	2.79727		1.69151	1.6979	3.01719					0.0357942	0.0224439
		0.693048	1.12064	1.6234		0.774432	0.643546	1.07336		0.827456	0.454784	1.27596		2.95126	3.88772	3.39537		1.51772	1.66202	1.9149					1.58155	0.938185	0.515724		1.97161	1.20898	0.809505		1.68582	0.943468	0.384354		0.917621	0.726471	0.703681		1.52502	0.959639	0.632513					0.043573	0.0232558
		0.237538	0.185029	0.103307		0.79255	1.3563	1.49768		0.267969	0.227752	0.145447		0.352201	0.345502	0.293008		0.470907	0.643183	0.645379					1.33896	3.90774	3.69664		1.91139	1.49025	3.1124		1.62156	0.971187	3.12034		10.5567	10.9728	6.76786		4.69656	4.47807	4.33353					0.0756303	0.149682
		1.60386	2.32035	3.491		1.23721	3.12908	3.26009		1.13143	2.34977	2.97188		0.416881	0.967027	1.19431		0.928508	2.14863	2.47543					0.868213	0.592212	0.437265		1.73053	3.50001	3.32567		0.937691	0.572023	0.235749		0.799686	0.915237	2.4959		1.15597	1.66242	2.01911					0.0709677	0.0666667
		0.102946	0.216727	0.216908		0.850488	0.147198	0.464925		1.91547	0.65135	0.854168		0.119109	0.0456549	0.0523548		0.96169	0.281401	0.457149					2.30481	3.87112	5.18913		2.68703	8.13151	7.97209		1.91206	4.14039	7.18442		0.805934	2.18829	2.36497		1.80167	4.82007	5.84049					0.0679157	0.108696
		0.907055	1.02123	0.635547		0.694131	0.501379	0.384436		0.769993	0.771299	0.4405		0.595174	0.648007	0.460635		0.686433	0.640229	0.428523					0.220137	0.834438	0.745165		2.21079	0.320425	3.27346		3.82223	1.50941	3.12453		0.400308	0.187905	0.250193		2.14444	0.672581	2.21606					0.0515464	0.137255
		2.56261	2.09496	1.42017		3.26844	1.34358	2.18969		3.19518	1.19336	1.28443		0.997206	1.38451	1.02274		2.48694	1.30715	1.49895					1.35829	1.48199	0.927104		1.85153	1.24762	0.691847		1.19296	1.2272	0.805524		0.954542	1.10515	0.714998		1.33301	1.19332	0.737456					0.010101	0.00217865
		1.32322	0.308531	0.360935		1.39007	0.301709	0.274599		1.19779	0.341123	0.396878		0.910599	0.192943	0.185951		1.16615	0.278592	0.285809					7.15722	3.90687	4.36165		10.4404	3.85715	3.95021		10.4775	3.04022	3.1644		1.35701	3.72717	3.20912		7.42499	3.54151	3.44125					0.110298	0.0763689
																									3.55167	0.510852	0.808189		3.86943	0.525206	0.484742		2.09444	0.642566	0.806167		1.63459	0.281884	0.318265		2.53282	0.483218	0.536392					0.0333333	0.0310078
	4201-04082020
		Light (Q2) S1	Light (Q2) S2	Light (Q2) S3		Q1 S1	Q1 S2	Q1 S3		Q3 S1	Q3 S2	Q3 S3		Q4 S1	Q4 S2	Q4 S3								4201-04082020																							4201-04082020
		0.3628	0.536721	0.53914		0.0783315	0.0643188	0.122255		0.142939	0.156676	0.0529669		1.21859	0.818546	0.731435		0.479954	0.346513	0.302219					Light (Q2) S1	Light (Q2) S2	Light (Q2) S3		Q1 S1	Q1 S2	Q1 S3		Q3 S1	Q3 S2	Q3 S3		Q4 S1	Q4 S2	Q4 S3									Light (Q2) S1	Light (Q2) S2
		0.818313	0.805464	0.404217		3.4841	1.92404	4.03159		0.400232	0.842161	1.46297		0.497513	0.385848	0.55811		1.46061	1.05068	2.01756					1.55693	1.93022	1.71387		0.237628	0.177351	0.310412		0.241876	0.34782	0.144452		5.23367	2.09796	2.24455		1.90439	0.874379	0.899805					0.0849057	0.105751
		0.124681	0.055727	0.00155129		1.42854	0.968635	1.52233		0.0565066	0.416301	0.466159		0.0390905	0.00814409	0.00370807		0.508046	0.46436	0.664066					3.36768	2.22385	1.01238		11.6335	3.75176	12.9865		1.72674	2.70037	4.4154		1.44197	0.909389	1.81981		4.93407	2.45384	6.40723					0.268722	0.262712
		0.565574	1.30187	0.752775		0.0065348	0.0107569	0.0345117		0.320802	0.124536	0.418139		2.59548	3.67028	5.41649		0.974271	1.26852	1.95638					0.876599	0.640246	0.00944837		4.94851	3.38579	5.99589		0.384428	2.04717	5.21359		0.240275	0.0509561	0.0568332		1.85774	1.82797	3.75544					0.2	0
		0.0733178	0.469873	0.499903		1.11788	2.59436	2.95137		0.344135	0.546213	0.993643		0.440437	0.679403	1.55572		0.634152	1.27333	1.83358					2.32241	3.7347	2.38986		0.0276271	0.0642756	0.490496		2.40715	0.643145	2.36056		10.3154	9.59405	9.77224		4.25008	3.43382	4.20777					0.298611	0.315992
		1.39737	1.78433	1.94497		1.75831	2.30787	2.39668		1.56125	1.71958	2.01704		1.42731	2.0178	1.78845		1.58229	2.01508	2.06739					0.178664	1.23023	1.24279		5.15485	5.84245	11.2838		0.738073	1.03666	2.52784		0.969158	1.44307	5.44353		2.28736	2.77406	6.4184					0.0540541	0.20082
		1.59451	1.05681	1.12682		1.33361	1.51616	0.962763		1.84597	0.977922	1.01595		1.80962	1.18208	0.928226		1.66306	1.22539	0.968979					3.60527	2.92252	2.91545		2.32367	4.05375	5.84983		2.99098	2.75422	4.9203		1.86857	5.56622	2.40307		2.39441	4.12473	4.39107					0.0285714	0.053701
		3.42681	1.77114	2.45857		2.68956	1.68631	2.83727		3.31767	3.50905	2.44555		3.04073	2.43865	1.96715		3.01599	2.54467	2.41666					2.57969	1.56544	2.00431		2.24852	5.90269	2.0367		2.58505	1.47123	1.74692		4.32097	2.90553	2.20051		3.05151	3.42649	1.99471					0.0543807	0.0384615
		0.903716	1.23412	1.76607		2.26809	1.43257	1.8523		0.642228	0.305852	0.294979		1.06074	0.861629	2.13279		1.32368	0.866684	1.42669					6.99369	2.82249	5.41146		3.89616	3.24489	15.475		4.60113	6.3582	4.11039		4.48511	5.11889	3.14817		4.32747	4.90733	7.57784					0.290886	0.213333
		1.12206	0.942876	0.765048		1.14631	1.08592	1.09511		2.9744	1.54381	1.12462		1.1058	1.2904	1.60399		1.74217	1.30671	1.27457					2.3706	2.22253	2.85109		5.83049	2.7549	4.25176		1.9066	0.78889	0.765355		1.73401	1.8074	5.63362		3.15703	1.78373	3.55025					0.0680851	0.0896686
		2.98164	2.21225	2.65374		0.252588	0.251879	0.137302		0.117405	0.382613	0.667718		0.912762	2.21537	3.33468		0.427585	0.949954	1.3799					3.96177	1.72747	1.4612		2.67297	2.72862	5.17823		4.44604	2.97829	2.24005		4.02271	2.43746	3.71141		3.71391	2.71479	3.7099					0.0406504	0.0200669
		1.93899	1.465	1.7117		0.785618	0.744448	0.770819		1.84427	0.899729	0.896017		0.928348	0.296415	0.633881		1.18608	0.646864	0.766905					7.34934	5.70873	5.29563		1.8489	1.44505	0.819928		0.837894	1.96238	4.22185		2.97673	3.6476	6.76033		1.88784	2.35167	3.93404					0.26947	0.268559
		2.93652	2.31527	2.52547		3.89124	2.84751	2.47801		2.05021	1.9201	2.20633		1.73988	1.63194	3.05609		2.56045	2.13318	2.58015					6.67328	3.33851	3.05025		1.84077	2.09079	2.92007		2.87597	1.31222	3.61369		3.96988	0.566268	1.78686		2.89554	1.32309	2.77354					0.15677	0.0948012
		1.65171	1.05196	1.17389		1.6373	1.00454	1.21903		1.6612	1.01481	0.806255		1.40028	1.18899	0.982757		1.56626	1.06945	1.00268					13.3134	7.67548	8.20966		10.7006	7.10396	6.32738		8.6289	5.19783	5.779		9.98133	5.4737	6.74276		9.77027	5.92516	6.28305					0.175214	0.156785
		2.28062	2.1302	2.27211		2.42051	3.505	1.86095		4.15562	5.67372	2.49388		4.04375	4.03445	3.28586		3.53996	4.40439	2.5469					3.77564	1.76642	2.32307		3.1353	1.72955	5.60461		2.28099	2.14627	1.91303		2.3057	2.52908	1.71049		2.574	2.13497	3.07604					0.19863	0.151786
		1.8236	0.835886	0.859148		1.63645	0.81542	0.814204		1.22738	1.22012	0.796467		1.00638	0.85471	0.9429		1.29007	0.963416	0.85119					4.10707	3.62858	6.61478		4.84701	6.30956	3.83348		6.86089	9.05451	4.06991		9.45344	6.25801	5.5716		7.05378	7.20736	4.49166					0.0782918	0.136773
		1.50732	4.5868	3.52444		0.175851	0.539199	2.17423		0.571847	1.0941	2.28964		0.699599	2.75534	3.82154		0.482432	1.46288	2.7618					3.1148	1.44565	1.99765		4.33986	1.57043	1.91725		1.97414	3.12881	1.48994		1.54476	1.63237	2.35173		2.61959	2.11054	1.91964					0.159681	0.0660066
		0.771691	0.322273	0.516596		0.717939	0.256709	1.01389		0.928591	0.309496	0.305198		0.681311	0.404668	0.35206		0.775947	0.323625	0.557048					3.86711	7.17165	6.8565		0.656629	1.85248	5.41763		1.3923	2.03425	4.78967		1.89154	5.23568	12.9177		1.31349	3.0408	7.70835					0.388732	0.411438
		5.18926	3.68981	3.59121		2.73184	2.42624	1.36917		1.57037	1.5066	1.07119		2.25676	1.6509	1.60843		2.18632	1.86125	1.3496					2.19535	0.672878	1.73965		2.69661	0.531077	10.1095		1.3577	0.883175	0.949653		1.31331	0.944857	0.660075		1.78921	0.78637	3.90641					0.255814	0.17033
		2.72341	2.63889	5.15957		0.93069	0.763781	0.677179		4.86826	2.34925	1.81355		5.67278	3.04504	4.16271		3.82391	2.05269	2.21781					11.2113	7.1108	6.17765		7.48296	7.10635	4.30627		4.96041	4.924	2.6234		7.75829	5.00081	4.8136		6.73389	5.67705	3.91442					0.109948	0.13471
		0.304561	0.198183	0.2984		0.502322	0.762224	1.085		1.79549	1.36079	2.23142		1.73428	2.50995	3.65183		1.34403	1.54432	2.32275					5.5744	3.99193	15.8566		2.26969	2.38405	1.45578		11.1715	6.56295	5.34855		20.1811	6.51058	11.7939		11.2074	5.15253	6.19942					0.117747	0.170247
		0.809135	0.298351	0.364797		0.482693	1.33835	0.622647		4.10684	2.81705	4.65439		3.51743	2.37864	5.36596		2.70232	2.17802	3.54766					2.25605	0.96658	1.67751		2.81902	1.97714	4.38544		5.09767	3.47527	5.27273		2.75424	4.89532	9.22951		3.55698	3.44924	6.2959					0.111111	0.150407
		2.80402	2.57569	2.16199		6.18381	8.69904	4.44526		3.07235	2.45402	2.37533		2.67203	4.77312	3.50239		3.97606	5.30873	3.44099					4.38282	1.2988	1.28782		3.03389	5.61027	1.87872		8.75311	5.85952	13.5569		7.89059	4.42016	11.7941		6.55919	5.29665	9.07655					0.265625	0.243421
		0.311314	0.516959	3.11735		2.15268	2.20441	2.78472		0.840477	1.78672	0.856266		0.746408	2.36111	1.5169		1.24652	2.11742	1.7193					6.5066	5.24268	3.53013		15.6155	20.9977	7.18238		6.40006	4.0584	3.42884		6.98812	9.45873	5.47701		9.66788	11.5049	5.36274					0.135	0.173695
		0.533422	0.258808	0.236347		0.152535	0.154826	0.463507		0.375689	0.152833	0.144538		0.388563	0.302192	0.279543		0.305596	0.203284	0.295863					1.56387	1.76641	8.01967		7.88561	5.29665	19.294		1.82308	4.56316	2.01547		1.59783	10.4188	3.7469		3.76884	6.75955	8.35211					0.303797	0.263158
																									1.36256	0.430445	0.683458		0.277916	0.403299	5.00988		0.612817	0.718381	0.912		0.754834	0.788727	0.594253		0.548522	0.636802	2.17205					0.0948276	0.114286
	Extended Data Figure 10h																							Extended Data Figure 10i																							Extended Data Figure 10j
	4001-24072020																							4001-24072020																							4001-24072020
		Light (Q1) S1	Light (Q1) S2	Light (Q1) S3		Q2 S1	Q2 S2	Q2 S3		Q3 S1	Q3 S2	Q3 S3		Q4 S1	Q4 S2	Q4 S3		NoLight All Qs S1	NoLight All Qs S2	NoLight All Qs S3					Light (Q1) S1	Light (Q1) S2	Light (Q1) S3		Q2 S1	Q2 S2	Q2 S3		Q3 S1	Q3 S2	Q3 S3		Q4 S1	Q4 S2	Q4 S3		NoLight All Qs S1	NoLight All Qs S2	NoLight All Qs S3					Light (Q1) S1	Light (Q1) S2
		54.6852	59.3738	43.748		61.3534	55.6141	40.0019		54.3517	56.3153	41.339		57.6082	58.1372	42.1026		57.7711	56.6889	41.1478					63.27	70.0476	51.9069		79.462	66.3251	51.689		64.6806	61.3157	50.2015		68.3197	65.919	52.5066		70.8207	64.5199	51.4657					0.528213	0.527464
		5.10731	5.17493	7.52933		4.984	8.00933	10.7748		5.45188	5.45844	7.67756		4.12679	4.87985	7.55422		4.85422	6.11587	8.66886					6.61156	10.19	11.6162		8.14867	10.0474	15.0856		6.5181	7.67842	10.6103		7.92195	7.9492	11.8699		7.52957	8.55835	12.5219					0.0452143	0.103662
		12.9404	14.0184	8.78929		12.0912	19.1521	12.6765		12.2782	7.75207	3.19379		9.25016	8.62558	6.57811		11.2065	11.8433	7.4828					26.735	32.5076	15.9579		15.5118	29.2246	28.1518		16.1448	11.7805	5.59809		13.5197	16.2529	11.1821		15.0588	19.086	14.9773					0.54817	0.452495
		6.37034	5.51353	4.33604		6.20413	6.22082	5.48338		5.70719	6.50492	4.74355		6.69877	6.35701	5.9806		6.20336	6.36092	5.40251					8.0669	8.96868	10.4463		8.62857	10.4438	17.1275		7.11579	12.631	8.23177		12.6276	15.5401	14.2442		9.45733	12.8716	13.2012					0.452329	0.413519
		9.14879	8.66635	8.61692		9.27392	9.80423	11.6437		12.5038	10.8325	10.2145		11.2735	9.73347	9.11169		11.0171	10.1234	10.3233					11.8446	18.0628	14.021		11.9849	12.8988	17.1865		15.8914	14.4261	18.5444		14.5021	16.5975	15.058		14.1261	14.6408	16.9296					0.396096	0.394007
		21.2702	20.4452	20.9971		18.7911	22.7492	20.8516		22.6657	26.3781	23.0655		19.7199	25.1096	24.0398		20.3922	24.7456	22.6523					25.0117	23.5824	25.9884		25.8568	26.7586	27.0278		27.4777	31.3909	29.3238		23.681	29.2896	32.3424		25.6718	29.1464	29.5647					0.186713	0.176092
		6.47492	7.97991	6.76947		6.85189	3.5257	5.30761		7.68902	9.41843	9.00635		7.4592	4.68502	6.73162		7.33337	5.87638	7.01519					9.41527	14.634	11.6995		12.1216	6.42414	8.89666		9.96073	12.8522	10.7743		11.7859	7.27699	11.1743		11.2894	8.85112	10.2817					0.385744	0.392084
		9.04583	5.439	5.27285		6.46315	2.39428	2.9494		12.9769	11.4036	10.6767		10.6495	8.64319	9.71366		10.0298	7.48035	7.77991					14.4158	8.95376	10.1703		10.7354	5.67157	7.14355		16.7311	15.9184	16.7995		15.6281	14.7541	14.5672		14.3649	12.1147	12.8367					0.294257	0.210409
	4901-17092020																							4901-17092020																							4901-17092020
		Light (Q3) S1	Light (Q3) S2	Light (Q3) S3		Q1 S1	Q1 S2	Q1 S3		Q2 S1	Q2 S2	Q2 S3		Q4 S1	Q4 S2	Q4 S3									Light (Q3) S1	Light (Q3) S2	Light (Q3) S3		Q1 S1	Q1 S2	Q1 S3		Q2 S1	Q2 S2	Q2 S3		Q4 S1	Q4 S2	Q4 S3									Light (Q3) S1	Light (Q3) S2
		11.6438	10.8161	10.0893		11.4662	10.3118	9.94306		12.5063	10.2499	8.91533		10.1674	9.81493	8.86086		11.38	10.1255	9.23975					13.9102	14.592	18.9989		12.9555	12.916	16.1331		17.3624	12.8378	10.6755		12.9292	12.1371	10.7279		14.4157	12.6303	12.5122					0.14199	0.112965
		12.311	13.6313	14.0277		10.0567	16.6121	15.7887		8.23199	13.312	16.3499		8.35346	12.4634	14.3546		8.8807	14.1291	15.4978					18.2593	18.8583	19.8256		12.7283	20.6072	21.5468		11.5581	21.2076	21.6346		10.9169	18.8052	19.0433		11.7344	20.2067	20.7416					0.201141	0.275265
		10.1324	10.9174	10.8022		11.5549	9.79068	13.4027		11.7652	13.1787	11.2267		11.3423	10.684	10.3586		11.5541	11.2178	11.6627					14.3881	16.9982	13.6767		16.8918	15.7524	32.0759		19.6402	21.0923	14.8305		13.7921	14.9821	13.5339		16.7747	17.2756	20.1468					0.189126	0.220047
		4.1897	2.58243	3.25157		4.78545	2.88735	3.14141		10.5144	8.45604	6.07937		6.54572	4.96861	3.742		7.28184	5.43733	4.32093					6.01613	4.13978	5.43168		8.19608	5.48808	6.27607		17.5779	19.3782	12.9263		11.5911	14.533	9.27831		12.455	13.1331	9.49356					0.195242	0.114786
		7.9124	8.45689	10.5095		8.84234	6.60977	12.6978		6.79848	7.24078	11.3064		7.14169	7.36691	12.8503		7.59417	7.07249	12.2848					10.9541	10.6784	15.1623		17.7756	9.49019	20.2711		9.17743	13.0965	22.5379		8.9474	9.54756	18.5783		11.9668	10.7114	20.4624					0.0571058	0.0535423
		5.41912	6.6375	6.73858		4.66313	5.75604	6.36198		4.22044	5.42849	7.06637		4.66985	5.53532	6.30363		4.51781	5.57328	6.57732					8.83232	9.93342	11.1369		5.84286	9.71024	12.0352		6.04647	7.84266	9.29956		7.14498	7.91165	9.8988		6.34477	8.48818	10.4112					0.0822825	0.0744857
		31.6285	25.4225	26.604		29.0796	24.9751	33.1214		27.0063	24.7186	29.1006		35.0535	25.9998	29.5015		30.3798	25.2312	30.5745					40.0132	33.4523	33.0234		36.7384	33.3049	42.6481		34.5647	33.8235	41.6585		43.3455	32.3404	41.9055		38.2162	33.1563	42.0707					0.294722	0.235376
		3.59356	2.48913	5.19816		9.06988	6.59652	9.98864		10.3428	8.59537	7.29084		7.19073	3.67806	3.70897		8.86781	6.28998	6.99615					6.23618	4.9758	15.238		13.1548	10.4923	13.0791		17.2152	13.319	11.2653		12.035	6.45069	9.3937		14.135	10.0873	11.246					0.287304	0.255605
		9.37341	5.43155	5.40462		11.8358	8.15684	6.73759		8.8996	6.01606	4.83754		5.27422	5.86341	5.37491		8.66986	6.67877	5.65001					22.0044	10.4	14.4313		13.1461	11.9098	9.817		16.2186	7.87873	7.25537		9.5766	10.643	13.4158		12.9804	10.1439	10.1627					0.219	0.167347
		5.90158	4.7105	4.13766		6.11244	4.53298	4.84672		5.65103	5.26982	4.16131		5.96117	4.51106	4.11181		5.90821	4.77129	4.37328					8.00404	9.2927	5.6984		12.8178	5.51549	5.68386		6.95824	7.13032	5.64545		6.69107	6.70274	5.31536		8.82235	6.44952	5.54822					0.0722188	0.0500421
		11.2587	13.611	10.1001		10.6106	12.9863	12.1185		11.8303	16.024	13.5169		11.2245	13.492	12.5056		11.2218	14.1674	12.7137					12.7957	23.2579	12.9746		14.8972	16.6351	21.5554		17.3461	21.3439	25.0287		12.6272	17.3396	14.2037		14.9568	18.4395	20.2626					0.159137	0.179945
		7.1126	5.52173	7.21409		8.18937	6.83195	8.11762		5.84685	3.61088	5.67822		13.4593	8.12824	7.4019		9.16518	6.19036	7.06591					13.6615	12.9537	23.258		11.223	15.7856	17.4744		11.1057	5.63143	10.0924		25.1262	15.9133	16.075		15.8183	12.4435	14.5473					0.236667	0.17892
	1201-10032021																							1201-10032021																							1201-10032021
		Light (Q4) S1	Light (Q4) S2	Light (Q4) S3		Q1 S1	Q1 S2	Q1 S3		Q2 S1	Q2 S2	Q2 S3		Q3 S1	Q3 S2	Q3 S3									Light (Q4) S1	Light (Q4) S2	Light (Q4) S3		Q1 S1	Q1 S2	Q1 S3		Q2 S1	Q2 S2	Q2 S3		Q3 S1	Q3 S2	Q3 S3									Light (Q4) S1	Light (Q4) S2
		7.43085	5.66948	4.92798		8.88782	9.6948	8.5704		6.79749	7.27132	5.52063		7.85921	5.67021	8.71476		7.84817	7.54544	7.60193					13.9232	11.2883	9.88106		14.3389	17.1197	18.5475		14.128	19.5845	11.074		14.1359	12.312	16.4677		14.2009	16.3388	15.3631					0.22531	0.269615
		15.232	12.1724	12.9992		7.81748	5.16364	7.15756		11.8672	12.7717	11.6285		12.5445	10.181	15.3463		10.7431	9.37209	11.3774					22.708	16.4481	20.2345		16.6577	11.3013	11.6705		20.4742	21.8727	20.8206		20.0693	16.2937	22.9387		19.0671	16.4893	18.4766					0.24867	0.193735
		8.4612	10.2286	7.76131		11.0011	10.5581	12.4411		7.8142	9.18283	7.49988		8.68592	10.1223	10.3461		9.16706	9.95443	10.0957					10.3558	12.7954	9.68794		15.5531	13.8515	15.9054		10.2927	11.0927	9.66702		10.3196	13.4146	15.8332		12.0552	12.7863	13.8019					0.194356	0.207179
	4201-04082020																							4201-04082020																							4201-04082020
		Light (Q2) S1	Light (Q2) S2	Light (Q2) S3		Q1 S1	Q1 S2	Q1 S3		Q3 S1	Q3 S2	Q3 S3		Q4 S1	Q4 S2	Q4 S3									Light (Q2) S1	Light (Q2) S2	Light (Q2) S3		Q1 S1	Q1 S2	Q1 S3		Q3 S1	Q3 S2	Q3 S3		Q4 S1	Q4 S2	Q4 S3									Light (Q2) S1	Light (Q2) S2
		35.9166	4.83495	2.3771		33.8248	7.09035	4.08432		36.276	5.19457	2.65416		32.5535	5.13053	2.56455		34.2181	5.80515	3.10101					42.184	6.68266	3.58244		40.5781	9.86291	11.3749		47.146	7.34782	4.04367		43.5519	17.8063	4.32827		43.7587	11.6723	6.58227					0.368828	0.0859423
		5.75012	5.16075	5.8992		5.15227	5.2313	6.82055		7.27357	6.08185	4.81163		5.88621	4.64531	4.96801		6.10401	5.31949	5.5334					9.93968	6.66664	7.87352		8.64314	6.72824	15.0761		12.0193	7.71244	7.6608		9.8692	7.35517	8.05845		10.1772	7.26529	10.2651					0.178758	0.147275
		5.81992	7.86724	5.70311		7.18985	9.4507	8.75023		10.2706	10.7883	5.81791		8.40047	8.5422	6.06307		8.62029	9.59372	6.87707					8.06646	10.5894	9.26775		9.67753	13.7441	11.4134		12.9618	12.5155	9.06298		10.3656	27.1632	9.78407		11.0016	17.8076	10.0868					0.216198	0.164993
		2.82171	3.2835	2.86214		12.1421	14.1546	12.5073		6.01281	3.61495	4.4081		4.9423	5.37544	5.2886		7.69907	7.71501	7.40135					5.49953	5.64144	4.48823		31.2277	22.5093	44.6323		8.72576	5.55731	6.93272		7.11527	12.7647	11.3143		15.6896	13.6104	20.9598					0.109966	0.206593
		15.872	15.3647	15.9444		12.0758	10.5702	8.96619		10.7678	7.47173	7.84798		12.1275	8.2528	10.774		11.657	8.76492	9.19606					19.9067	23.7783	22.7322		20.436	14.6995	11.1261		13.7857	9.59662	10.8		16.6081	13.4082	19.3637		16.9433	12.5681	13.7632					0.269951	0.290744
		15.6477	20.8722	36.3926		10.2685	20.5083	31.7752		14.9923	23.4894	33.8613		23.7636	29.5989	40.6252		16.3415	24.5322	35.4205					22.515	27.576	47.6493		14.2588	24.242	50.0455		19.2112	28.4906	43.7893		36.6621	41.0586	46.5763		23.3774	31.2637	46.8037					0.2795	0.36275
		9.32901	8.41938	8.8564		12.7048	11.3574	11.6882		14.9648	16.3064	16.4165		11.7323	9.59471	10.3717		13.134	12.4195	12.8255					14.7681	13.3993	16.2336		24.667	17.448	20.8278		19.3204	19.9261	24.4602		22.7078	13.5562	15.6888		22.2317	16.9768	20.3256					0.23974	0.286301
		16.9	4.67528	0.853457		16.1068	5.54086	0.831235		13.5508	4.02641	0.755934		15.9082	4.17015	1.13815		15.1886	4.57914	0.908441					19.9561	6.06478	1.89347		23.4427	8.2605	1.67474		17.7107	5.31752	1.84339		20.9467	8.13912	3.40366		20.7001	7.23904	2.30726					0.22149	0.080171
		14.8062	23.0984	58.0054		18.3283	23.1773	57.4555		20.4332	28.0453	59.4765		20.3206	27.6296	63.3802		19.6941	26.2841	60.1041					22.3541	27.9191	70.4443		22.6934	34.8962	65.3955		24.6289	34.0769	70.4848		26.964	33.0903	69.3475		24.7621	34.0211	68.4093					0.229069	0.23096
		5.74756	5.78789	7.51001		7.28161	6.12795	7.84532		9.74982	9.9936	11.4594		8.7269	9.9173	9.66577		8.58611	8.67962	9.65683					8.12597	7.2915	11.0109		9.50367	14.3793	16.5018		15.7808	14.6972	18.3206		15.212	15.8572	12.2439		13.4988	14.9779	15.6888					0.145913	0.161345
[truncated: 13 more columns]

## Sheet: Supplementary table 1
Animal number	Cell number	RMP (mV)	R(input)	AHP (mV)	AHP	Baseline	Rheobase	Rheobase from BL	Peak	Peak from 0	RT	FWHM	Max slope (rise)	Max slope (decay)
		(mV)	MW	(mV)	(mV)	(mV)	(mV)	(mV)	(mV)	(mV)	(ms)	(ms)	(V s-1)	(V s-1)
1	1	-73.6502	524.678	-53.1006	12.207	-73.6409	-40.8936	32.7473	169.161	95.5201	1.01293	1.58503	213.623	146.484
	2	-72.173	365.997	-56.1523	5.6457	-72.3671	-50.5066	21.8605	155.171	82.8039	0.609526	1.63121	201.416	122.07
	3			-55.542	1.3733	-70.649	-54.1687	16.4803	158.54	87.891	0.581463	1.5342	219.727	140.381
2	1	-74.0049	236.448	-50.9644	14.3433	-74.5267	-36.6211	37.9056	162.112	87.5853	0.747985	1.64303	225.83	115.967
	2	-59.9642	196.785	-51.8799	1.8311	-58.2252	-50.0488	8.1764	143.878	85.6528	0.406476	1.48899	268.555	109.863
	3	-63.0624	295.306	-56.1523	0.7629	-62.9687	-55.3894	7.5793	143.23	80.2613	0.495038	1.5176	231.934	128.174
3	1	-63.9125	491.836	-57.9834	16.4795	-64.3761	-41.5039	22.8722	147.791	83.4149	0.656011	1.64091	183.105	134.277
	2	-66.5422	280.986	-57.6782	16.8246	-66.1927	-40.8536	25.3391	135.569	69.3763	0.962028	1.59996	189.209	103.76
	3	-66.8795	267.237	-43.9453	7.8638	-67.7954	-36.0815	31.7139	103.704	35.9086		2.60514	97.6562	73.2422
4	1	-62.2732	322.57	-56.1523	9.3532	-62.0644	-46.7991	15.2653	140.088	78.0236	0.475446	1.48279	219.727	128.174
	2	-70.2461	343.187	-56.1523	1.9836	-70.7673	-54.1687	16.5986	151.741	80.9737	0.75787	1.67536	195.312	115.967
	3	-71.6103	285.137	-57.6782	8.0871	-72.4427	-49.5911	22.8516	161.045	88.6023	0.609239	1.50463	244.141	146.484
	4	-70.3708	487.496	-56.7627	5.6458	-71.5764	-51.1169	20.4595	147.769	76.1926	0.584726	1.59288	256.348	115.967
	5	-74.6632		-59.2041	5.188	-76.9232	-54.0161	22.9071	152.607	75.6838	1.31349	1.77593	329.59	109.863
	6	-65.834	369.265	-57.373	7.1716	-67.151	-50.2014	16.9496	151.685	84.534	0.614424	1.51924	195.312	152.588
5	1	-70.6144	212.418	-58.2886	6.4087	-73.0926	-51.8799	21.2127	158.338	85.2454	0.56083	1.45853	225.83	158.691
	2	-63.5831	236.163	-58.8989	16.1513	-65.2672	-42.7476	22.5196	149.292	84.0248	0.457247	1.19075	274.658	158.691
6	1	-72.0775	465.593	-69.8853	9.6131	-72.1519	-60.2722	11.8797	158.618	86.4661	0.311699	1.1484	329.59	152.588
	2		463.216	-56.7627	23.346	-60.6969	-33.4167	27.2802	153.572	92.8751	0.500942	1.40251	262.451	140.381
	3	-63.7108	391.374	-65.0024	8.3923	-63.8446	-56.6101	7.2345	151.634	87.7894	0.355313	1.19247	317.383	164.795
	4		321.486	-60.1196	18.4631	-56.6186	-41.6565	14.9621	151.121	94.5024	0.314601	1.11216	292.969	158.691
	5	-69.8777	480.317	-55.8472	2.594	-71.4008	-53.2532	18.1476	142.303	70.9022	0.475846	1.4757	207.52	109.863
	6	-71.7517	478.053	-68.6646	8.6976	-69.034	-59.967	9.067	160.078	91.044	0.375519	1.2028	280.762	164.795
	7		253.424	-57.373	17.7001	-53.1775	-39.6729	13.5046	140.051	86.8735	0.348432	1.18322	250.244	128.174
	8	-64.4182	373.268	-67.1387	34.4849	-65.1517	-32.6538	32.4979	167.793	102.641	0.667948	1.62556	195.312	158.691
7	1	-76.5584	504.55	-66.8335	22.2778	-76.5855	-44.5557	32.0298	162.95	86.3645	0.684792	1.60208	183.105	170.898
	2	-82.3492	376.546	-56.7627	8.6975	-82.4254	-48.0652	34.3602	169.706	87.2806	0.706472	1.5349	195.312	146.484
	3	-74.39	587.78	-61.9507	12.5122	-74.2726	-49.4385	24.8341	152.194	77.9214	0.469341	1.36448	250.244	146.484
	4	-63.8578	437.687	-65.0024	13.4277	-65.279	-51.5747	13.7043	168.937	103.658	0.453449	1.29381	262.451	189.209
	5	-71.8233	477.354	-72.3267	16.6321	-72.4205	-55.6946	16.7259	142.306	69.8855	0.777216	1.72553	152.588	134.277
	6	-76.5134	397.141	-83.0078	23.6511	-77.685	-59.3567	18.3283	161.507	83.822	0.890327	1.61319	183.105	140.381
